# Supplementary material for: Label-free, simultaneous quantification of starch, protein and triacylglycerol in single microalgal cells
Source: Biotechnol Biofuels. 2017 Nov 17;10:275. doi: 10.1186/s13068-017-0967-x (PMC5693592; doi:10.1186/s13068-017-0967-x)
Supplement: Supplementary file 5 — Additional file 5: Dataset S1. Dataset for building and validating the PLSR model for starch content quantification in Chlamydomonas reinhardtii CC124 cells. [file 13068_2017_967_MOESM5_ESM.xlsx]

## Sheet: Xtrain_SCRS_32M
Timepoint	Sample	393.769	395.997	398.222	400.449	402.674	404.9	407.125	409.348	411.572	413.794	416.017	418.24	420.46	422.682	424.901	427.121	429.339	431.559	433.776	435.994	438.212	440.427	442.644	444.858	447.074	449.287	451.502	453.714	455.927	458.138	460.351	462.561	464.772	466.981	469.192	471.4	473.609	475.816	478.024	480.23	482.437	484.641	486.848	489.051	491.256	493.459	495.663	497.864
0h	s1	0.00140949	0.00146731	0.0015424	0.00144473	0.00161691	0.00142999	0.00141915	0.00131033	0.00145852	0.00133574	0.00124935	0.00102701	0.00112329	0.000975181	0.000951289	0.000950145	0.000965942	0.000880208	0.000792247	0.000820296	0.000924817	0.000898974	0.000767479	0.000859866	0.000920626	0.000847125	0.000865744	0.000896324	0.000916641	0.0010294	0.00102299	0.000900538	0.000883357	0.000981241	0.00114551	0.00121115	0.00080137	0.00123529	0.00111854	0.00108959	0.000814733	0.00070826	0.000782107	0.000390448	0.000584689	0.000834379	0.000737677	0.000704735
0h	s2	0.00254013	0.00239217	0.00244308	0.00230791	0.00222253	0.00219512	0.00196416	0.00206253	0.00175955	0.00201733	0.00169277	0.00166622	0.001512	0.00143227	0.00113937	0.00125326	0.00119808	0.00131692	0.00120289	0.00103392	0.000994491	0.000994729	0.00120996	0.000873841	0.000913636	0.000859372	0.0008995	0.000736173	0.000773378	0.000866876	0.000937108	0.000863941	0.000825361	0.000785991	0.000839807	0.000615345	0.000862732	0.000699905	0.000872563	0.000711247	0.000640822	0.000585741	0.000397038	0.000279032	0.000419908	0.000458453	0.000411293	0.000409852
2h	s1	0.00220699	0.00189889	0.00212156	0.00194567	0.00200424	0.00190541	0.00170883	0.00183096	0.00169833	0.00167821	0.00138001	0.00133935	0.00142428	0.00133065	0.00109161	0.00100236	0.00104998	0.000929159	0.00106449	0.000771289	0.00113509	0.00102285	0.00073429	0.00091899	0.000875899	0.000723326	0.000738626	0.000712515	0.000825554	0.000765236	0.00053378	0.000642111	0.000956067	0.000760222	0.00090639	0.000918322	0.000846981	0.000926432	0.000996549	0.000893012	0.000685078	0.000595208	0.000479607	0.000359068	0.000561818	0.000390228	0.000454093	0.00034104
2h	s2	0.00226969	0.00203535	0.00194115	0.00184216	0.00199909	0.00170052	0.00193181	0.00172358	0.00165881	0.00162127	0.00150196	0.00138518	0.00132939	0.00112906	0.00114078	0.000942533	0.00102758	0.00083556	0.00098666	0.0010246	0.000831755	0.00110791	0.000689442	0.000997064	0.000841874	0.000956894	0.000786331	0.000835805	0.000841731	0.000823774	0.000796566	0.00087684	0.000777632	0.000851822	0.000879548	0.00103702	0.000951694	0.00102397	0.00111785	0.000762571	0.000819501	0.000554029	0.000669134	0.000493563	0.000647087	0.00049302	0.000462257	0.000623076
4h	s1	0.00195402	0.00203922	0.00180804	0.00179318	0.00200583	0.00180894	0.00181836	0.00170935	0.00163457	0.00159833	0.00146775	0.0015389	0.0012876	0.00114207	0.000904076	0.000910337	0.000822267	0.00116856	0.000931592	0.000690678	0.000992744	0.00096906	0.000885962	0.00089382	0.000748628	0.000739343	0.000891522	0.000937741	0.000744882	0.000731489	0.000715345	0.000941098	0.000820364	0.00080174	0.000981779	0.00106352	0.00110921	0.00125634	0.00120811	0.000955048	0.000984124	0.000831779	0.000644927	0.000534534	0.000584016	0.000592013	0.000552655	0.000551733
4h	s2	0.00171704	0.00170286	0.00158746	0.00170415	0.00164302	0.00184798	0.00151488	0.001569	0.00159982	0.00140673	0.00125791	0.00125172	0.00111735	0.00092822	0.0010353	0.000979305	0.000757858	0.000982019	0.000768803	0.000827135	0.000832472	0.000854426	0.000639284	0.000645733	0.000614271	0.000682335	0.000479314	0.000522136	0.000653529	0.000417873	0.000595673	0.000610601	0.000771098	0.000767255	0.0011479	0.00123754	0.00140261	0.00148395	0.00131875	0.00131061	0.00108604	0.000818789	0.000671557	0.000708361	0.000599703	0.00042632	0.000693204	0.00068265
6h	s1	0.00176331	0.00150007	0.00134194	0.00135108	0.0015943	0.00156962	0.00156676	0.00139112	0.00140302	0.00126114	0.00101914	0.00120653	0.0011746	0.000811431	0.000854101	0.000780201	0.000680265	0.000896318	0.000966272	0.000793983	0.000954561	0.000900445	0.000729578	0.000755303	0.000627193	0.000576424	0.000409963	0.000395287	0.000581017	0.000607905	0.000609649	0.000667436	0.000779915	0.000886084	0.00144091	0.0020773	0.0022242	0.00241506	0.00198908	0.00168317	0.00138298	0.00126654	0.000972172	0.000930123	0.000842955	0.000649899	0.000839433	0.000649024
6h	s2	0.00134297	0.00135152	0.00141373	0.00132124	0.00167063	0.00154965	0.00129965	0.00136233	0.0013494	0.00106008	0.00112828	0.00109605	0.00105246	0.000762105	0.000685358	0.000748911	0.000732966	0.000835715	0.000851742	0.000879167	0.00066291	0.000722131	0.000845771	0.000596899	0.000632369	0.00063172	0.000363952	0.000372478	0.000473042	0.000530385	0.000453205	0.000527594	0.000830716	0.000984428	0.00138638	0.00192392	0.00240945	0.00240753	0.00238799	0.00198408	0.00196286	0.00146031	0.0010827	0.000896887	0.000882495	0.000721136	0.000942241	0.000871256
8h	s1	0.000967359	0.000983432	0.0011441	0.00107086	0.00125183	0.00133652	0.00125129	0.00125319	0.00124233	0.00101566	0.00089703	0.00111727	0.000695168	0.00056673	0.000583314	0.000622171	0.000667237	0.000930681	0.00070169	0.000760828	0.0010305	0.00115201	0.000857174	0.00099311	0.000844296	0.000919443	0.000663255	0.000749553	0.000364036	0.000639659	0.000633908	0.000794271	0.00121663	0.00139486	0.00185361	0.0025733	0.00331644	0.00368733	0.0038074	0.00311574	0.00268107	0.00222758	0.00169936	0.00169125	0.0011241	0.0010575	0.00115504	0.00114413
8h	s2	0.0016202	0.00157374	0.00138681	0.00163036	0.00152546	0.0013674	0.00147255	0.00153801	0.00117937	0.00129365	0.00128438	0.00113007	0.001091	0.000913011	0.000719481	0.000803705	0.000721739	0.000846921	0.000839014	0.000764499	0.000785683	0.00106007	0.000767932	0.000842203	0.000826347	0.000483715	0.000499534	0.000203819	0.00054714	0.000492201	0.000561932	0.000646468	0.000798874	0.000838457	0.00138925	0.00219777	0.00257063	0.00304444	0.0028105	0.00239348	0.00198559	0.00156975	0.00141709	0.00108168	0.000819198	0.00117237	0.000883282	0.00102686
10h	s1	0.00125415	0.00124349	0.001306	0.0012766	0.00127866	0.00147687	0.0013456	0.00118867	0.0010577	0.00104389	0.00107076	0.000836793	0.000847004	0.00063686	0.000741493	0.000529281	0.000601806	0.000651326	0.000655925	0.000711905	0.00087879	0.000669855	0.000764472	0.000631675	0.000637626	0.00036999	0.000413098	0.000261488	0.000381639	0.000569249	0.000433873	0.000580239	0.00089401	0.001069	0.00165041	0.00261137	0.00333142	0.00346423	0.00335337	0.00280398	0.00220697	0.00180963	0.00130979	0.00101191	0.000851107	0.000805454	0.000779881	0.000573323
10h	s2	0.00122157	0.00139574	0.00120118	0.0011315	0.00129608	0.00138123	0.00148298	0.00158484	0.00120892	0.00126537	0.00124396	0.00112283	0.000984483	0.000807381	0.000945516	0.000647023	0.000832564	0.00083118	0.000873038	0.000873623	0.000935369	0.00103675	0.000991024	0.000841119	0.000865908	0.00052415	0.000671919	0.000463516	0.000368017	0.000487485	0.000644817	0.000479902	0.000631533	0.00103834	0.00159804	0.00224466	0.00267352	0.00329434	0.00325955	0.00301215	0.00236981	0.00194906	0.00149377	0.00113015	0.0011811	0.0010263	0.000997859	0.000841194
12h	s1	0.00144653	0.00117932	0.00146502	0.00142022	0.00125009	0.0014723	0.00142984	0.00142411	0.00102648	0.00113194	0.000907353	0.000963715	0.000963662	0.000614681	0.000787319	0.000813354	0.000579727	0.000447596	0.000909854	0.000763513	0.000937551	0.000888451	0.000767818	0.000644796	0.000573853	0.000468582	0.000544575	0.000348122	0.00047572	0.000253605	0.000510043	0.000348405	0.000808684	0.00105756	0.00186796	0.00257924	0.00338903	0.00380602	0.00345165	0.00302574	0.002464	0.00180394	0.00163925	0.00127793	0.00101823	0.000958252	0.000967625	0.00086203
12h	s2	0.00167745	0.00178206	0.00170081	0.00159753	0.00164905	0.0018293	0.00172883	0.00165255	0.0017561	0.00150106	0.00134839	0.00123593	0.00100624	0.00107635	0.000955841	0.0010603	0.00085994	0.000971271	0.00100484	0.000758824	0.000769084	0.000916784	0.000740085	0.000787344	0.0007986	0.000615305	0.000534631	0.000285132	0.000424645	0.000537181	0.000528937	0.000718303	0.000632829	0.000997149	0.00158881	0.00180184	0.00252599	0.00301541	0.00269099	0.00254326	0.00216182	0.00175529	0.00119333	0.00109534	0.000994119	0.000881121	0.000855444	0.00082732
18h	s1	0.00118466	0.00113476	0.00126544	0.00138164	0.00135071	0.00125425	0.00130616	0.00119325	0.00103746	0.00119125	0.00108306	0.000796944	0.000686133	0.00074603	0.000746669	0.000725447	0.000682306	0.000948792	0.000932225	0.00100011	0.000998244	0.00092308	0.000813146	0.000694808	0.000628629	0.000558293	0.000423168	0.000465611	0.000409397	0.000445464	0.000603775	0.000663982	0.00110484	0.0016278	0.00234547	0.0028144	0.00336981	0.00347231	0.00316267	0.00248668	0.00199849	0.00170273	0.00115055	0.00100721	0.0010415	0.000833518	0.000822521	0.000684527
18h	s2	0.000857995	0.00106501	0.000955539	0.00106328	0.00122042	0.00111053	0.0013409	0.0011529	0.000996668	0.000893776	0.000824702	0.00085707	0.000650723	0.000772953	0.000699102	0.000758361	0.000772052	0.000807922	0.000736562	0.000951929	0.00108281	0.000813931	0.000959325	0.000664217	0.000657563	0.000656293	0.000609878	0.000417543	0.000583768	0.000530865	0.000687256	0.000771449	0.00104746	0.00154429	0.0022166	0.00296189	0.00387758	0.00417905	0.00399213	0.00344822	0.00294126	0.00232277	0.0019074	0.00155031	0.00151926	0.00133006	0.00123185	0.00107847
1d	s1	0.000964032	0.000909893	0.000917468	0.00089519	0.00112328	0.000975775	0.00125524	0.0011587	0.00102883	0.00114621	0.000861411	0.000776733	0.000649504	0.000576313	0.000470363	0.000667853	0.000530974	0.000587018	0.000646329	0.000697999	0.0010629	0.000929568	0.000842601	0.000920323	0.00065625	0.000542774	0.000516099	0.000407675	0.00040562	0.000424944	0.000455929	0.000903166	0.000904282	0.00129896	0.00160786	0.00253477	0.00334162	0.00413357	0.00428378	0.00391707	0.00330589	0.00263487	0.00213409	0.00178143	0.00159326	0.00142345	0.00132812	0.00108272
1d	s2	0.000915778	0.000995156	0.00105294	0.00100424	0.00111092	0.00106514	0.00111885	0.00117556	0.00100708	0.00087899	0.000922965	0.000806867	0.000783802	0.00068506	0.000656393	0.000637268	0.000467095	0.000584094	0.000657141	0.000685246	0.000775656	0.000895494	0.000868006	0.000641991	0.000633384	0.000542667	0.000421944	0.000329419	0.000371466	0.00034864	0.000352619	0.000399171	0.000443837	0.000918917	0.00154892	0.00216332	0.00314309	0.00370299	0.00377167	0.0034489	0.00301562	0.00238887	0.00194578	0.00149812	0.00138228	0.00123011	0.00100178	0.000928529
2d	s1	0.00110417	0.0010742	0.00116328	0.00125685	0.00121614	0.00111509	0.00130185	0.00113885	0.00117935	0.00115462	0.00112895	0.00100752	0.000999264	0.000865048	0.000902042	0.000893464	0.000701005	0.000849144	0.000808328	0.00077266	0.00080112	0.000862513	0.000987753	0.000947483	0.000670186	0.000565191	0.000500719	0.000467461	0.000367948	0.000581952	0.000588068	0.000694304	0.000683494	0.000982729	0.00146628	0.00219904	0.00287292	0.00327551	0.00340828	0.00302324	0.00264982	0.00213105	0.00183453	0.00147955	0.00135524	0.00124118	0.00113791	0.00103983
2d	s2	0.000518391	0.000610176	0.000687842	0.000356035	0.000774733	0.000762706	0.000918679	0.000765398	0.000739435	0.000845599	0.000632087	0.000610763	0.000545254	0.00045199	0.000539065	0.000369259	0.000600409	0.000525551	0.000736627	0.000643629	0.000741415	0.000757864	0.000826173	0.000678666	0.000537584	0.000624377	0.000493676	0.000388527	0.000412667	0.00037099	0.000345384	0.000518507	0.000620711	0.0011974	0.00167475	0.0023859	0.00314149	0.00386038	0.00388804	0.00344759	0.00292462	0.00259145	0.00194882	0.00167173	0.00143322	0.00125122	0.00104535	0.0010395
3d	s1	0.000904458	0.00101381	0.000970469	0.00108328	0.000965633	0.00111151	0.00117652	0.000984301	0.00101354	0.000969802	0.000817086	0.00102408	0.000793017	0.000782445	0.000631807	0.000681629	0.000700896	0.000773968	0.000896746	0.000794292	0.000867624	0.000821327	0.0008356	0.000837861	0.000720213	0.000621775	0.000600641	0.000455184	0.000456784	0.00050235	0.000597339	0.000597676	0.000746647	0.000963022	0.00144223	0.00189996	0.00251793	0.00290172	0.00284351	0.00268482	0.00222412	0.00187624	0.00156938	0.00155764	0.00126294	0.00121263	0.00107171	0.000983638
3d	s2	0.000622666	0.000813141	0.00081549	0.000839171	0.00106288	0.000917709	0.00107547	0.001041	0.000885385	0.000796678	0.000782201	0.000771426	0.000754012	0.000645282	0.000734377	0.000701453	0.000725583	0.000660648	0.000826865	0.000825575	0.000956864	0.000950443	0.000989543	0.000920102	0.00063069	0.000633727	0.000455639	0.000453358	0.000387612	0.000443834	0.000558874	0.000593274	0.000754056	0.00106079	0.00166867	0.00236966	0.00315569	0.00357019	0.00362169	0.00325984	0.0027738	0.00223728	0.00204351	0.00165676	0.00145059	0.00143128	0.00126729	0.00111924
4d	s1	0.000764463	0.000662156	0.000701652	0.000801812	0.00082745	0.0009171	0.000973999	0.000892946	0.000898192	0.000820705	0.000855075	0.000702425	0.000577928	0.000530898	0.000556239	0.000650984	0.000515381	0.000520521	0.000544029	0.00072941	0.000756642	0.000858032	0.000723119	0.00074242	0.000525908	0.000591675	0.000458923	0.000425674	0.000299643	0.000265971	0.00029845	0.000404872	0.000605851	0.000835933	0.00131934	0.00182266	0.00268104	0.00318106	0.0034032	0.00321292	0.00281635	0.00227067	0.00193552	0.00166974	0.00140144	0.00127481	0.00113275	0.000945253
4d	s2	0.000552617	0.000604312	0.000674054	0.000669972	0.0008013	0.000763473	0.00090493	0.00090249	0.000886569	0.000776592	0.000738336	0.000634547	0.000571244	0.000570621	0.000540791	0.000536407	0.000524611	0.000546332	0.000555369	0.000585111	0.000701122	0.000654914	0.000678309	0.000730375	0.000543071	0.000493053	0.000488024	0.000236386	0.000310289	0.000292335	0.000339376	0.000422119	0.000427428	0.00069229	0.00111491	0.00160257	0.00241588	0.00285755	0.00300987	0.00270103	0.00240713	0.00205248	0.00164037	0.00135883	0.00119089	0.00101175	0.000814347	0.000722441
5d	s1	0.000746875	0.000800637	0.000765212	0.000749547	0.000762583	0.00080692	0.000844824	0.000793548	0.000727084	0.00070668	0.000613757	0.000468149	0.000566476	0.000694907	0.000380732	0.00043047	0.000497772	0.000429121	0.000674334	0.000601432	0.000708796	0.000598271	0.000682745	0.000474301	0.000467053	0.000299293	0.000343704	0.00015004	0.000244889	0.000138	0.000303744	0.000311591	0.000527834	0.000955948	0.00143158	0.00196533	0.00273377	0.00302528	0.00296426	0.00257757	0.00208016	0.00178101	0.00137089	0.00112261	0.000970609	0.000771458	0.000753194	0.000666155
5d	s2	0.000568712	0.000788122	0.000738444	0.000691919	0.000986305	0.00082291	0.000853268	0.000938408	0.000866042	0.000627213	0.000710747	0.000676276	0.000745097	0.000603072	0.000582475	0.000528496	0.000662149	0.000523363	0.000847181	0.000713022	0.000744455	0.000741687	0.000732752	0.000704771	0.000514189	0.000494672	0.000524174	0.000208832	0.000246622	0.000376391	0.000588896	0.000557805	0.000794536	0.00110139	0.00172599	0.00221962	0.00295568	0.00309029	0.00299649	0.002685	0.00219233	0.00191525	0.00147544	0.00125156	0.00116304	0.00115071	0.000983405	0.000917104
6d	s1	0.000583532	0.000561835	0.000639365	0.000663476	0.000673109	0.000749552	0.000725423	0.000678358	0.000697909	0.000659994	0.000559074	0.000575189	0.000614911	0.000462407	0.000484984	0.000609434	0.000508499	0.000634948	0.000578849	0.000580597	0.00057757	0.00062086	0.000686823	0.00072697	0.000493213	0.000505489	0.000341592	0.000332444	0.000332404	0.000324841	0.000332985	0.000536603	0.000512011	0.00068514	0.00117515	0.00153294	0.00201587	0.0024241	0.0024377	0.00221068	0.00195177	0.00155362	0.00137162	0.00118506	0.000926014	0.000812488	0.000834076	0.000846038
6d	s2	0.000418804	0.000546306	0.000552873	0.000632978	0.000686218	0.000744327	0.000531215	0.000787144	0.000675349	0.000500056	0.000551575	0.000561917	0.000532835	0.000478716	0.000497057	0.000465008	0.00060896	0.000609302	0.00062326	0.000526453	0.000673675	0.000637294	0.000572895	0.000640856	0.000497974	0.000575598	0.000298818	0.000272298	0.00035569	0.000359203	0.000374279	0.000375079	0.000634108	0.00100774	0.00128735	0.00191245	0.00261316	0.00295568	0.00309416	0.0028273	0.00250008	0.00192607	0.00174309	0.00127523	0.00131723	0.00114504	0.00102165	0.000937087
7d	s1	0.000698547	0.000755772	0.000737054	0.000875041	0.000931768	0.000930831	0.000874907	0.000742145	0.000861617	0.000792671	0.000712078	0.000664471	0.000786336	0.000575291	0.000492053	0.000665251	0.000608826	0.000708406	0.000685777	0.000595395	0.000674361	0.000676558	0.000596861	0.00055248	0.000497825	0.000512401	0.00034132	0.000328476	0.000246836	0.000361912	0.000297425	0.000527507	0.000562105	0.000897234	0.00122185	0.00174038	0.00232689	0.0025391	0.00250463	0.00231407	0.00192494	0.00165829	0.00131317	0.00118821	0.00113924	0.0010969	0.000992469	0.00084112
7d	s2	0.00053624	0.000462891	0.000604245	0.00044859	0.00082543	0.000684068	0.000766625	0.000794134	0.00059902	0.000619247	0.000729438	0.000524093	0.000467955	0.000365748	0.000511096	0.000467489	0.000418271	0.000469351	0.000686054	0.000577103	0.000785456	0.000646674	0.000693089	0.000622118	0.000541324	0.000336411	0.000324998	0.000380499	0.000313547	0.000306492	0.000165025	0.000427262	0.000595018	0.00109	0.00147936	0.00208075	0.00260664	0.0030281	0.00282358	0.00254025	0.00230775	0.00176419	0.00148374	0.00140103	0.00124936	0.00105227	0.00100245	0.000774597
8d	s1	0.000497391	0.0004243	0.000515048	0.000551335	0.000655275	0.000728904	0.000602588	0.000754297	0.00056465	0.000578876	0.000444418	0.000477861	0.000377357	0.000441471	0.000408745	0.000390707	0.000446469	0.000452581	0.000414055	0.000587115	0.000515308	0.000547562	0.000550654	0.000567371	0.00037714	0.000316295	0.000354328	0.000226509	0.000258686	0.000242857	0.000186128	0.000325152	0.000548102	0.000781556	0.00109976	0.0015037	0.00193982	0.00249534	0.00258483	0.0025446	0.00221451	0.00180459	0.00153689	0.00140728	0.00106955	0.000933054	0.000906661	0.000852894
8d	s2	0.000333384	0.000379436	0.000551012	0.000599094	0.000531164	0.000600272	0.00063823	0.00045298	0.000608763	0.000496458	0.00073848	0.000493611	0.000452695	0.000530121	0.00041545	0.00036736	0.000507474	0.000532488	0.000605439	0.000624395	0.000698571	0.000730775	0.000499847	0.000588111	0.000559381	0.000431452	0.000330761	0.000313504	0.00049171	0.000264139	0.000351993	0.000448267	0.000490549	0.000778481	0.00105072	0.00152818	0.00193145	0.00249188	0.00251364	0.00241186	0.00216063	0.00166721	0.00158761	0.00131316	0.0012474	0.00116004	0.000865646	0.00086412
[truncated: 850 more columns]

## Sheet: Ytrain_Starch
Timepoint	Sample	Starch content（mg/g dry weight) measured by conventional method
0h	s1	9.31017
0h	s2	3.48141
2h	s1	15.8912
2h	s2	24.0976
4h	s1	107.981
4h	s2	88.4424
6h	s1	152.337
6h	s2	138.656
8h	s1	196.472
8h	s2	190.498
10h	s1	247.812
10h	s2	228.049
12h	s1	257.113
12h	s2	286.003
18h	s1	322.847
18h	s2	325.979
1d	s1	316.766
1d	s2	321.921
2d	s1	358.361
2d	s2	293.197
3d	s1	337.79
3d	s2	345.542
4d	s1	358.921
4d	s2	350.13
5d	s1	333.387
5d	s2	360.033
6d	s1	317.953
6d	s2	313.895
7d	s1	313.047
7d	s2	327.965
8d	s1	302.519
8d	s2	333.385

## Sheet: Xtest_SCRS_16M
Timepoint	Sample	393.769	395.997	398.222	400.449	402.674	404.9	407.125	409.348	411.572	413.794	416.017	418.24	420.46	422.682	424.901	427.121	429.339	431.559	433.776	435.994	438.212	440.427	442.644	444.858	447.074	449.287	451.502	453.714	455.927	458.138	460.351	462.561	464.772	466.981	469.192	471.4	473.609	475.816	478.024	480.23	482.437	484.641	486.848	489.051	491.256	493.459	495.663	497.864
0h	s3	0.00185329	0.00182495	0.00175056	0.00195101	0.00181301	0.00171648	0.00171621	0.0015937	0.00166356	0.00151378	0.00145911	0.00146005	0.00127336	0.00121995	0.00107678	0.00108245	0.00109034	0.000887677	0.0010639	0.000900634	0.000901113	0.000863592	0.000911589	0.000844958	0.000849287	0.000862291	0.000814072	0.000932511	0.000799925	0.000789766	0.000682878	0.000741212	0.000853621	0.000714044	0.000822656	0.0008195	0.000930794	0.000783102	0.000716417	0.000637216	0.000790734	0.000684307	0.000452046	0.000348106	0.000522999	0.000509733	0.0005783	0.000703819
2h	s3	0.00213404	0.00224596	0.0022514	0.00225072	0.00210287	0.00199593	0.0019292	0.00187456	0.00184215	0.00176496	0.00142116	0.00175433	0.00149479	0.00111473	0.00126356	0.00108089	0.00124294	0.00118168	0.000937609	0.00105295	0.000885889	0.00103459	0.000847528	0.000901488	0.000764901	0.000935645	0.000824908	0.000685801	0.000821964	0.000787101	0.000741951	0.000591549	0.000868198	0.000806579	0.000694093	0.000740768	0.000896796	0.000712323	0.000791512	0.000733355	0.00059205	0.000464366	0.000513331	0.000378399	0.000361692	0.000418619	0.000426041	0.000299391
4h	s3	0.00221382	0.00216119	0.00211371	0.00192419	0.00205876	0.00203055	0.00200402	0.00204557	0.0017899	0.0017968	0.00168262	0.00164692	0.00149755	0.00130426	0.00124156	0.000997841	0.00102716	0.0010681	0.000997674	0.00101471	0.000945124	0.000898125	0.000881044	0.00104772	0.000917943	0.000699172	0.000814095	0.000835336	0.000722554	0.000829582	0.000580807	0.000762705	0.000833744	0.00103003	0.0011996	0.00145371	0.00158515	0.00143601	0.00152677	0.00136346	0.00119479	0.000841269	0.000477227	0.000431713	0.000588446	0.000333751	0.000556782	0.000351518
6h	s3	0.00121189	0.00155024	0.00119895	0.00120963	0.00139246	0.00124683	0.00152369	0.00127642	0.00108895	0.00114689	0.00120287	0.000971932	0.000707853	0.000870835	0.000668103	0.00087157	0.000653452	0.000515018	0.000679488	0.000730779	0.000802288	0.000870097	0.000597686	0.000605654	0.000743364	0.000551281	0.000574198	0.000574625	0.000670287	0.000563871	0.000513477	0.00055608	0.00063621	0.000914579	0.00134753	0.00153855	0.0020858	0.00226284	0.00225185	0.00196314	0.00166552	0.00145997	0.00121043	0.000765242	0.000842458	0.000748164	0.000669939	0.000622828
8h	s3	0.00163274	0.00141662	0.00161512	0.00154385	0.00152968	0.00158381	0.00146357	0.00137131	0.00110223	0.00122275	0.00110285	0.00116342	0.00073412	0.000921431	0.000736441	0.000672626	0.000471682	0.000811259	0.000833051	0.000646444	0.000763246	0.000829789	0.000638272	0.000744534	0.000771918	0.000564556	0.000434778	0.00045434	0.000368809	0.000564184	0.00063748	0.000484008	0.000729038	0.000683459	0.00132999	0.00181936	0.00237419	0.0023832	0.00225484	0.00196808	0.00153214	0.00140816	0.000971513	0.000832759	0.000736432	0.000682792	0.00045034	0.000590127
10h	s3	0.00165544	0.00168493	0.00152355	0.00159647	0.00157986	0.00172313	0.00164695	0.00165956	0.00166693	0.00142059	0.00134173	0.00126988	0.00109512	0.000976806	0.000926814	0.00100444	0.000814456	0.000985655	0.00094261	0.00090553	0.000949463	0.000904723	0.000787131	0.000955957	0.000577753	0.00063488	0.000695579	0.000320561	0.000317618	0.000373694	0.000446244	0.00037626	0.000674299	0.00103664	0.00145046	0.00213694	0.00291859	0.00317681	0.00303047	0.00266231	0.00225211	0.00181992	0.00132661	0.00122853	0.00108508	0.000934935	0.00101895	0.000857402
12h	s3	0.00172823	0.00154602	0.00169653	0.00152799	0.00153806	0.00162685	0.00170407	0.00174067	0.00139247	0.00130569	0.00124604	0.00124928	0.00103045	0.000790377	0.000857931	0.00092961	0.000517171	0.000891134	0.000893604	0.000954749	0.000915493	0.000664999	0.000916365	0.000753477	0.000753401	0.000668382	0.00071667	0.000634471	0.000445812	0.000415103	0.000406047	0.000708218	0.000901705	0.00113052	0.0013951	0.00180848	0.00223714	0.00257364	0.00262188	0.00220883	0.00185563	0.00140837	0.00131948	0.00075219	0.000955592	0.000950683	0.000854274	0.000637313
18h	s3	0.00122602	0.00139621	0.00139818	0.00146614	0.00132448	0.00131401	0.0012436	0.00132872	0.00122466	0.00113781	0.00103049	0.00101001	0.000754132	0.000683579	0.000582278	0.000698699	0.000715797	0.0006979	0.000802434	0.000760503	0.000777538	0.000734792	0.000692323	0.000669237	0.000469677	0.000387094	0.000360539	0.0003143	0.000300478	0.000371727	0.000405004	0.000655665	0.000866284	0.00105556	0.00180358	0.00255964	0.00324992	0.00345938	0.0031812	0.00275692	0.00204947	0.00176163	0.0013925	0.00105592	0.00098391	0.000846842	0.000843356	0.000854976
1d	s3	0.0012118	0.00123427	0.00126581	0.00134094	0.00134457	0.00130966	0.00128662	0.00119375	0.00122295	0.00117631	0.00118068	0.000895426	0.000768165	0.000832671	0.000731937	0.00069242	0.00072298	0.000687261	0.000792491	0.000784201	0.000843043	0.000835198	0.000916649	0.000633333	0.000649908	0.000515423	0.000483571	0.000420355	0.000417552	0.000528788	0.000506782	0.000536355	0.000670388	0.00102268	0.00132258	0.00193959	0.00264203	0.00318035	0.00327179	0.00292725	0.00265072	0.00214898	0.00167099	0.00128195	0.00120059	0.00106639	0.000999716	0.00102546
2d	s3	0.000488458	0.000577953	0.000599748	0.000905304	0.000886069	0.000907379	0.000934424	0.000888775	0.000717157	0.000849256	0.000744362	0.000583437	0.000562129	0.000447395	0.00049996	0.000460175	0.000574472	0.000628346	0.000687686	0.000766425	0.000849751	0.000822872	0.000911929	0.00077359	0.000761384	0.000755969	0.000557916	0.000365749	0.000358324	0.000432944	0.000382963	0.000589122	0.000750714	0.00124007	0.00188086	0.00262135	0.003636	0.004115	0.0041972	0.00386409	0.00324976	0.00274298	0.00218901	0.00187716	0.00160308	0.00135714	0.00128811	0.0012299
3d	s3	0.000817242	0.000899366	0.000917481	0.000894806	0.000875338	0.00109327	0.00110309	0.00092627	0.00108478	0.000965511	0.000777085	0.000866652	0.000757112	0.000739306	0.000571279	0.00064587	0.000633747	0.000750351	0.000820987	0.000956893	0.000893702	0.000937026	0.000875041	0.000670749	0.000867396	0.00075916	0.00062491	0.000641663	0.00041691	0.000366112	0.000368931	0.0007899	0.000767397	0.00106479	0.00167239	0.00234344	0.0029838	0.00354415	0.00368092	0.0033288	0.00292763	0.00225806	0.00196115	0.00174289	0.00142701	0.0012811	0.00127001	0.00111666
4d	s3	0.000626289	0.000688755	0.000772334	0.00080109	0.000915278	0.000984618	0.00103746	0.00098051	0.000954384	0.000709645	0.000720379	0.000734911	0.000562767	0.000623909	0.000521105	0.000633565	0.000615351	0.000619872	0.000788804	0.000586235	0.000710527	0.000552221	0.000809712	0.000631475	0.000600511	0.000546585	0.000512091	0.000382668	0.000252204	0.000246838	0.000286982	0.000312184	0.000471871	0.000797362	0.00120575	0.00185744	0.00280103	0.00338115	0.00369415	0.00324101	0.00299836	0.00236734	0.00187364	0.00161524	0.00129262	0.00119	0.000940108	0.000843902
5d	s3	0.000653677	0.000637603	0.000637788	0.000699468	0.000716078	0.000769809	0.000841038	0.000771579	0.000708126	0.000654033	0.0006031	0.000568063	0.000615416	0.000548189	0.000435289	0.000524446	0.000514412	0.000590394	0.000608756	0.00064014	0.000592209	0.000644462	0.000506601	0.000567792	0.000492127	0.000348001	0.000322792	0.000349931	0.000241775	0.000237024	0.000387417	0.000495899	0.000777398	0.00106843	0.00171699	0.00218011	0.00274059	0.00287171	0.00273382	0.00240024	0.00198807	0.00153927	0.00140269	0.00130259	0.00107713	0.00100377	0.000837961	0.00073617
6d	s3	0.000596876	0.00063362	0.00065385	0.00067985	0.000775769	0.000815888	0.000797457	0.000818691	0.000852352	0.000685911	0.000566537	0.000546638	0.000537457	0.000468532	0.000487163	0.00054744	0.000484047	0.000786181	0.000577972	0.000649938	0.000757221	0.000855588	0.000693707	0.00078727	0.0005472	0.000361071	0.000510242	0.000209108	0.000230369	0.000265836	0.000352293	0.000411838	0.000684507	0.00115545	0.00142271	0.00205937	0.00275296	0.00312326	0.00317622	0.00294872	0.002558	0.00210715	0.00184261	0.0014936	0.00132109	0.00118543	0.00108073	0.000898651
7d	s3	0.000708619	0.000832877	0.000931737	0.000986945	0.000938767	0.000996022	0.000896501	0.000959125	0.000798796	0.000764794	0.000696532	0.000769172	0.000593092	0.000632247	0.000635834	0.000606411	0.000705133	0.000665599	0.000664381	0.00068388	0.000723776	0.000851538	0.000641462	0.000644853	0.000607797	0.000491781	0.000561974	0.000325966	0.000345503	0.000428485	0.000350096	0.000586652	0.000648311	0.000991026	0.0013304	0.00180122	0.00236016	0.00254311	0.00247943	0.00235694	0.00200754	0.00167829	0.00148004	0.00134471	0.00119147	0.00102288	0.00103584	0.00110818
8d	s3	0.000412759	0.000398479	0.000493886	0.000597932	0.000517741	0.000706184	0.000689106	0.0007996	0.000538326	0.000666433	0.000641016	0.000498998	0.000563517	0.000579231	0.000454153	0.000460902	0.000458835	0.000554409	0.000559254	0.0005114	0.000537713	0.000767708	0.000605947	0.000639314	0.000620781	0.000542449	0.000412355	0.00035907	0.00041714	0.000399353	0.000385799	0.000422391	0.000580584	0.000800504	0.000936207	0.00136619	0.00186248	0.00213297	0.00230671	0.00219288	0.00191737	0.00171067	0.00137763	0.00141386	0.00114667	0.00105323	0.000972747	0.000850588
[truncated: 850 more columns]

## Sheet: Xtest_SCRS_960cells
Cells	Timepoint	Sample	393.769	395.997	398.222	400.449	402.674	404.9	407.125	409.348	411.572	413.794	416.017	418.24	420.46	422.682	424.901	427.121	429.339	431.559	433.776	435.994	438.212	440.427	442.644	444.858	447.074	449.287	451.502	453.714	455.927	458.138	460.351	462.561	464.772	466.981	469.192	471.4	473.609	475.816	478.024	480.23	482.437	484.641	486.848	489.051	491.256	493.459	495.663
CC124_0h_s1_cell01.txt	0h	s1	0.000538619	0.000587867	0.000968661	0.000734637	0.000941958	0.000907433	0.000449882	0.00106392	0.000683511	0.000841205	0.000342232	0.000156086	0.000352447	9.57198e-07	0.00053863	0.000546422	0.000200381	0.00054924	0.000599165	0.000515574	0.000758105	1.01648e-05	0.000243934	0.000753373	0.00109581	0.000844639	0.00062514	0.000556248	0.00118201	0.00100614	0.00102639	0.000635455	0.000788509	0.00052989	0.00106243	0.00127783	0.00043774	0.000769943	0.00130714	0.000675635	0.000843174	0.000497855	0.000302386	0.000117698	0.000277348	0.0011408	0.000813115
CC124_0h_s1_cell02.txt	0h	s1	0.000824112	0.000714175	0.00159272	0.000996921	0.00113813	0.00140966	0.000545656	0.000796167	0.00115524	0.00113494	0.00139953	0.000405696	0.000267832	0.00107549	2.15963e-12	0.000621923	0.000340338	0.000627909	0.000376761	0.000628938	0.00055119	0.000891755	0.000569812	0.000444378	0.000836968	0.000274648	0.00122694	0.00115962	0.00062476	0.00161106	0.000934889	0.00121759	0.00103728	0.000920145	0.00125436	0.00171729	0.000973252	0.0015622	0.00164831	0.00121468	0.000661648	0.00095759	0.00110786	0.00043746	0.000673076	0.000895869	0.000803741
CC124_0h_s1_cell03-1.txt	0h	s1	0.00049494	0.000858683	0.000986881	0.000793645	0.000907144	0.000584785	0.000829795	0.000252267	0.000788259	1.77116e-05	0.000656731	0.000437145	0.000390273	0.000332687	0.000240886	0.000636563	0.000175508	0.000342419	0.000312056	0.000268962	0.000321651	8.18342e-05	0.000197973	0.000592436	0.000584972	0.000581978	0.000528603	0.000826675	0.000533714	0.00097504	0.000584821	0.000741144	0.000929579	0.00067004	0.000938747	0.000526498	0.000506146	0.00100587	0.000761812	0.000758029	0.000171503	0.000505952	0.000528799	5.25586e-05	0.00073254	0.000915957	0.000408846
CC124_0h_s1_cell04.txt	0h	s1	0.000598687	0.00111965	0.00110166	0.000794494	0.00110018	0.000699855	0.000600108	0.000738911	0.00102265	0.000964965	0.000485881	0	0.000931935	0.000801678	0.000266945	0.000406675	0.000385026	0.00062509	0.000547342	0.000393417	0.000644844	0.000571747	0.000133205	0.000321977	0.000343438	0.000616491	0.000630896	0.000173303	0.000176586	0.000554127	0.000330454	0.000439952	0.000599406	0.000709185	0.00109513	0.00095701	0.000523635	0.000695212	0.000908413	0.000553813	0.000708923	0.000240088	0.000534638	0.000350695	0.000195768	0.000359579	0.000400856
CC124_0h_s1_cell05.txt	0h	s1	0.000925664	0.00103198	0.000602082	0.000997931	0.00120489	0.000828844	0.000656462	0.000934234	0.000975556	0.00121551	0.000632571	0.000916856	0.00133506	0.00026353	0.000493274	0.000469135	0.000769268	0.0008092	0.000422894	0.000888381	0.000711985	0.000847224	0.000859023	0.000969869	0.000809141	0.000782099	0.000690512	0.000616075	0.000680587	0.000926054	0.000688371	0.00104065	0.000646127	0.000985655	0.00170074	0.00167665	0.000803385	0.00115609	0.00126023	0.00109361	0.0011984	0.000989973	0.000836323	0.000586587	0.000181825	0.000536142	0.000968751
CC124_0h_s1_cell06.txt	0h	s1	0.00196735	0.00238037	0.00218172	0.00200183	0.00240522	0.00199954	0.00194742	0.00169695	0.00192923	0.00212947	0.00170525	0.00177181	0.00191986	0.00143265	0.00115312	0.00125102	0.00164833	0.000924315	0.00128297	0.00128386	0.00114919	0.00188489	0.00101719	0.000980209	0.000937331	0.00131254	0.000827743	0.000728887	0.000877477	0.00113708	0.00116346	0.000820904	0.00109454	0.0010166	0.00128555	0.000780657	0.000821355	0.00163691	0.000958136	0.000825969	0.000701021	0.000908741	0.000942345	3.60088e-05	0.000310028	0.000247212	0.000304206
CC124_0h_s1_cell07.txt	0h	s1	0.000640586	0.000550876	0.00079884	0.000817794	0.000809521	0.000927615	0.00058982	0.000645879	0.000806568	0.000636444	0.000655952	0.0004924	0.000881217	0.000194003	0.000898875	0.000632497	0.000807367	0.000268665	0	0.000185985	0.000341813	0.000264294	0.000618469	0.000401024	0.000341231	0.00040372	0.000489773	0.000500515	0.000596619	9.27778e-05	0.000941191	0.000688966	0.000698937	0.000750846	0.000891051	0.00157535	0.000989722	0.00147527	0.00131126	0.0011572	0.00100547	0.000320486	0.00103369	5.5511e-12	0.000143214	0.000523525	0.000815317
CC124_0h_s1_cell08.txt	0h	s1	0.00109287	0.00148757	0.00102042	0.00192738	0.00194962	0.00149781	0.00168144	0.00120122	0.0015835	0.00185373	0.00159863	0.00135074	0.00138416	0.00100529	0.00153699	0.00116013	0.00178107	0.00117689	0.00162115	0.00101508	0.00185308	0.0018992	0.00191106	0.00148747	0.00195288	0.00188779	0.00163457	0.0018058	0.00150956	0.00149534	0.00253447	0.00153407	0.00145404	0.00194486	0.00240209	0.00238339	0.00156891	0.00203684	0.00196251	0.00262663	0.00198956	0.00113959	0.00231134	0.00133969	0.00112151	0.00160063	0.00177698
CC124_0h_s1_cell09.txt	0h	s1	0.00141626	0.00144257	0.00148156	0.00156459	0.00149422	0.00161465	0.00190553	0.00129366	0.00111027	0.00136245	0.00116038	0.000942064	0.000920578	0.000650872	0.000758532	0.000544268	0.000857534	0.000514776	0.000435962	0.000680488	0.000622879	0.000512104	0.000674117	0.000845621	0.000829858	0.000365872	0.000420415	0.000773308	0.000735882	0.00107752	0.00110253	0.000213962	0.000377672	0.000726739	0.00065065	0.00100544	0.00039963	0.00107217	0.00142384	0.000732562	0.000249928	0.000426928	0.000684068	2.28098e-12	0.00067343	0.000679008	0.00022035
CC124_0h_s1_cell09+.txt	0h	s1	0.00141626	0.00144257	0.00148156	0.00156459	0.00149422	0.00161465	0.00190553	0.00129366	0.00111027	0.00136245	0.00116038	0.000942064	0.000920578	0.000650872	0.000758532	0.000544268	0.000857534	0.000514776	0.000435962	0.000680488	0.000622879	0.000512104	0.000674117	0.000845621	0.000829858	0.000365872	0.000420415	0.000773308	0.000735882	0.00107752	0.00110253	0.000213962	0.000377672	0.000726739	0.00065065	0.00100544	0.00039963	0.00107217	0.00142384	0.000732562	0.000249928	0.000426928	0.000684068	2.28098e-12	0.00067343	0.000679008	0.00022035
CC124_0h_s1_cell10.txt	0h	s1	0.00152046	0.00145018	0.00151781	0.00125588	0.00119633	0.00158739	0.00150167	0.000934913	0.00144612	0.00107974	0.000962494	0.00102748	0.000925413	0.000792791	0.0011901	0.00089006	0.000603063	0.000843267	0.000562378	0.000641736	0.00102859	0.000674	0.000413101	0.000513742	0.000517908	0.00063	0.000643769	0.000771004	0.00114677	0.000562387	0.000440722	0.000710582	0.000566073	0.000620464	0.000736096	0.000998872	0.000305752	0.00118291	0.00047003	0.00111447	0.000212609	0.000458605	0.000429674	0.00047971	0.000264267	0.000219583	0.000683007
CC124_0h_s1_cell11.txt	0h	s1	0.00208291	0.00171758	0.00158317	0.00166462	0.00202159	0.00206808	0.00157252	0.00151587	0.00176988	0.0017562	0.00159523	0.00137133	0.00101839	0.00115487	0.00130958	0.000924824	0.00131661	0.00100459	0.000994496	0.00070238	0.00111369	0.00085611	0.00129873	0.00078823	0.00131182	0.000783537	0.000776502	0.00102378	0.00118164	0.00117935	0.00109419	0.000721836	0.000592842	0.000711409	0.000897955	0.00096105	0.000607762	0.000859161	0.000601986	0.000891596	0.00080398	0.000637315	0.000399028	0.000232153	0.000381523	0.000749014	0.000876431
CC124_0h_s1_cell13.txt	0h	s1	0.00162346	0.0015865	0.00158248	0.00152988	0.00172393	0.00115778	0.00146303	0.00144212	0.00144567	0.00130698	0.00114362	0.000883244	0.00125401	0.00111716	0.000966287	0.000974997	0.00107856	0.00108778	0.000948706	0.00085041	0.000834484	0.00111164	0.000519889	0.000758175	0.000941661	0.000935623	0.000866538	0.000944975	0.000910726	0.000926401	0.000705373	0.000745956	0.000744525	0.00113428	0.000889696	0.000713883	0.000669547	0.00109278	0.00081287	0.000685354	0.000705636	0.000642736	0.000921989	0.000303455	0.000505303	0.00110421	0.000419266
CC124_0h_s1_cell14-1.txt	0h	s1	0.00377598	0.00350981	0.00340692	0.00336971	0.00368562	0.0030137	0.00352098	0.00329292	0.00355044	0.0027426	0.00311065	0.00310673	0.0029917	0.0022632	0.00239552	0.0020008	0.002619	0.00214086	0.00209645	0.00198305	0.00203048	0.00207643	0.00181973	0.00174329	0.00194931	0.00233311	0.00177645	0.00149036	0.00179021	0.0014811	0.00189872	0.00189442	0.00188309	0.00219307	0.00168429	0.00163372	0.00160538	0.00203171	0.00137913	0.00131354	0.00118155	0.000570705	0.00110009	5.19457e-05	0.00157195	0.00100583	0.00123863
CC124_0h_s1_cell15.txt	0h	s1	0.000909971	0.000585664	0.000853669	0.000467909	0.00112877	0.000804618	0.0010614	0.000747028	0.000925631	0.000893849	0.000764735	0.000850617	0.000886462	0.000983331	0.000771308	0.000753733	0.000916876	0.000954383	0.000631554	0.000509166	0.000668402	0.000945746	0.000967635	0.000619228	0.000777597	0.000490094	0.00101391	0.000710331	0.000978956	0.00104403	0.000994253	0.000944751	0.000715195	0.000929055	0.00153564	0.00168978	0.0013414	0.00188117	0.00238829	0.00190232	0.00166628	0.0014112	0.00119765	0.00093294	0.000949489	0.00129121	0.00101336
CC124_0h_s1_cell16.txt	0h	s1	8.26685e-05	3.70961e-05	0.000176692	8.13762e-05	0.000446496	0.000676929	0.000228574	0.000620154	0.00138562	0.000652415	0.000855381	0.00034672	0.000618424	0	0.000606109	0.000259297	0.00069742	0.000472053	0.00102174	0.000987862	0.000904616	0.000641598	0.000771512	0.000618781	0.000828522	0.000450179	0.000941805	0.000845086	0.00110551	0.00147136	0.00122776	0.00130819	0.00111083	0.00137166	0.00148833	0.00198089	0.00176997	0.00221234	0.00228047	0.00240624	0.00154767	0.00140094	0.00167529	0.001247	0.00108106	0.00124056	0.00131901
CC124_0h_s1_cell17-1.txt	0h	s1	0.000976998	0.00138411	0.00153652	0.00122117	0.00131333	0.000875572	0.00149522	0.00122007	0.00114295	0.00129329	0.00118357	0.000906791	0.000522654	0.00109565	0.000646182	0.000609739	0.000369244	0.000480332	0.000310971	0.000546455	0.000334578	0.00046332	0.000378178	0.000693328	0.000271323	0.000408671	0.000288154	0.000493854	0.000121284	0.000391256	0.000657001	0.000435034	0.00013707	0.000447468	0.000584986	0.000641241	0.000160398	0.000285434	0.000273761	0.000386197	0.000418389	0.000582533	8.5554e-07	8.74158e-05	7.54004e-05	0.000473551	0.000397504
CC124_0h_s1_cell18.txt	0h	s1	0.000915623	0.000651665	0.00129924	0.000968635	0.000736623	0.000928519	0.00126563	0.00100925	0.000953756	0.00101831	0.000749941	0.000701782	0.000540613	0.000936621	0.000516123	0.000451436	0.000386532	0.000689842	3.82587e-06	0.00034563	0.000742701	0.000259693	3.48706e-05	0.000594237	0.000332721	0.000440661	0.000301503	0.000797728	0.000414811	0.000771996	0.000571869	0.000432757	0.000478216	0.000659885	0.000581273	0.000865623	0.000472204	0.000824011	0.000287826	0.000677762	0.000449964	0.000374324	0.000194895	0.00022018	8.22337e-05	0.00029604	0.000314138
CC124_0h_s1_cell19.txt	0h	s1	0.00231657	0.00215778	0.002101	0.0021906	0.0022841	0.00181996	0.00207717	0.00195936	0.00161178	0.0019284	0.00171735	0.00107521	0.00145471	0.00136335	0.00122559	0.00146316	0.00119738	0.00108826	0.000551049	0.000844713	0.000967404	0.00145854	0.000676673	0.000834193	0.000702517	0.000643775	0.00103995	0.000871771	0.000913246	0.000696984	0.000993617	0.000770767	0.00057962	0.000839298	0.000808958	0.000897386	0.000344488	0.000696375	0.000433938	0.000664602	0.000363747	0.000328006	5.12787e-05	0.00027062	0.000177082	0.000609591	0.000384264
CC124_0h_s1_cell20.txt	0h	s1	0.00106838	0.00121193	0.00125868	0.00107129	0.0013287	0.001305	0.000808352	0.00131958	0.0011268	0.0008916	0.000814151	0.000606321	0.000649298	0.00097364	0.000596173	0.000983786	0.000611684	0.000233172	0.000489945	0.000605974	0.000471127	0.000396602	0.000165345	0.000551825	0.000554237	0.000203641	0.000348479	0.000349117	0.000581009	0.000657782	0.000560076	0.000613355	0.00085733	0.000585108	0.000251684	0.000564848	0.000279285	0.000405961	0.000362838	0.000729419	0.000396082	0.00027202	0.000299469	0.000195972	0.000795746	0.000921234	0.000551912
CC124_0h_s2_cell01.txt	0h	s2	0.00306199	0.0027201	0.00297247	0.00273245	0.00238843	0.00263806	0.00220998	0.00273882	0.00187616	0.00206567	0.00146867	0.00136405	0.00194463	0.00171919	0.000826833	0.00150518	0.00150764	0.00154487	0.00116711	0.00114355	0.001448	0.00106555	0.00133362	0.00140478	0.00105587	0.000430924	0.000997135	0.000708078	0.000785947	0.00101949	0.000960474	0.00123802	0.00102328	0.000689148	0.00118839	0.000804312	0.00159096	0.000883884	0.00120385	0.0006176	0.000544385	0.000888381	0.000718088	6.65483e-13	0.000194154	0.000576409	0.000697663
CC124_0h_s2_cell02.txt	0h	s2	0.00359193	0.00298193	0.00336881	0.00305375	0.00242033	0.00264945	0.00259749	0.00295613	0.00250348	0.002885	0.00222475	0.00223774	0.00211265	0.00189851	0.00188142	0.00196443	0.00154171	0.00175381	0.00143882	0.00164841	0.000975953	0.00135807	0.00120875	0.000867677	0.000704417	0.00123853	0.00132195	0.000735269	0.00128979	0.000949057	0.00101194	0.00103714	0.00130651	0.00105868	0.0011381	0.00054806	0.000687469	0.000704453	0.000829572	0.000341387	0.000534821	0.000760154	2.21416e-12	0.000502504	8.07887e-05	0.00031527	0.000851421
CC124_0h_s2_cell03.txt	0h	s2	0.00103959	0.000630373	0.000709042	0.00057825	0.0010211	0.00103951	0.000989957	0.0008715	0.000334371	0.000419417	0.000662052	0.000423583	0.00087527	0.000480727	0	0.000361939	0.000434967	0.00040713	6.15581e-05	0.000202436	0.000248233	0.00041324	0.00041566	0.0001765	0.000200402	0.000503261	0.000336072	0.00013365	0.000621626	0.000621343	0.000778681	0.000589725	0.000663366	0.000778413	0.000138057	0.000461507	0.000564983	0.00034884	0.000266071	0.000431776	0.000504822	0.000764856	0.000110004	0.000459568	0.000498612	0.000363855	0.000428303
CC124_0h_s2_cell04.txt	0h	s2	0.00176873	0.00184081	0.00202125	0.00166667	0.00157575	0.00169214	0.00168578	0.00163784	0.00169062	0.00146896	0.00125078	0.00156527	0.0013315	0.00110061	0.00111768	0.00120663	0.000855498	0.0013311	0.000938686	0.00119185	0.00104526	0.000912565	0.00108223	0.000791325	0.00102231	0.000709016	0.00105124	0.000640782	0.00010216	0.000393333	0.000956838	0.000663654	0.000199158	0.000855779	0.000524589	0.000272519	0.000470954	0.000658824	0.000482493	0.000205117	0.00053534	0.00057362	0.000487118	0.000309714	0.00035433	0.000685665	0.000141745
CC124_0h_s2_cell05-1.txt	0h	s2	0.00254367	0.00221089	0.00246101	0.00242419	0.00210685	0.00224208	0.00219207	0.00202532	0.0017283	0.00210438	0.00165077	0.00200683	0.00147139	0.00132239	0.00144906	0.00121713	0.00149996	0.00143598	0.00087528	0.000927502	0.00111745	0.00111798	0.00134249	0.000847065	0.00139829	0.00101545	0.000853415	0.000935487	0.000685234	0.00100273	0.000623338	0.00109699	0.000784277	0.00088218	0.000930279	0.000604038	0.000711099	0.000527374	0.000436183	0.000594725	0.000390201	0.00102371	0.000307269	5.79358e-11	0.000585118	6.67343e-05	8.32577e-05
CC124_0h_s2_cell06.txt	0h	s2	0.00275676	0.00287532	0.0029055	0.0025955	0.00257002	0.00253	0.00234688	0.00223537	0.00193882	0.00208989	0.00171089	0.00175444	0.00160223	0.00166016	0.00124181	0.00119536	0.00095623	0.00115407	0.00122432	0.000752269	0.00100085	0.000731862	0.00115845	0.000725331	0.000962984	0.000880063	0.000677511	0.000549568	0.000684591	0.000810913	0.000810035	0.00056236	0.000618514	0.000447621	0.0002888	0.000505015	9.65285e-05	0.000147726	0.000221831	0.000112644	3.54604e-05	0.000510352	5.06807e-13	1.90477e-05	0.000329869	0.000148577	0.000177302
CC124_0h_s2_cell07.txt	0h	s2	0.00281164	0.00238892	0.00263583	0.00226646	0.00250632	0.00213401	0.00215227	0.00191814	0.00192575	0.00214787	0.001431	0.0018051	0.00145774	0.00171804	0.00133951	0.00114582	0.00136866	0.00140329	0.00162621	0.0013463	0.00129534	0.00110741	0.00131502	0.00113421	0.00112777	0.00076261	0.000973188	0.000740039	0.000540961	0.00114122	0.0013911	0.00103529	0.000883344	0.000651039	0.000913374	0.000996968	0.00060108	0.00043037	0.00119344	0.000599202	0.000591467	0.000552529	0.000421092	0.000194498	0.000276774	0.00046988	0.000562212
CC124_0h_s2_cell08.txt	0h	s2	0.00202785	0.00215539	0.0015819	0.00199171	0.00207783	0.00205893	0.0019554	0.00182216	0.00167741	0.00146763	0.00196063	0.00155076	0.00132362	0.00167345	0.00122619	0.00081593	0.00120128	0.00118761	0.00103951	0.000772163	0.00090472	0.000500108	0.0010521	0.00101965	0.000676339	0.00116115	0.00100069	0.000980231	0.000537864	0.00113959	0.000758858	0.00111297	0.00121974	0.00072529	0.00108781	1.42846e-06	0.000979767	0.000830632	0.000955054	0.000507211	0.000905922	0.000711025	0.000598591	0.000581418	0.000569461	0.000672832	0.000773797
CC124_0h_s2_cell09.txt	0h	s2	0.00223362	0.00230896	0.0027355	0.00216407	0.002451	0.00172172	0.00176074	0.00227882	0.00177837	0.00224213	0.00172988	0.00208428	0.00161581	0.00182645	0.00117141	0.001687	0.00140286	0.00124321	0.00143989	0.00125564	0.00108597	0.00111379	0.0012172	0.000685445	0.00122101	0.00142433	0.0014058	0.000921925	0.000881316	0.00147183	0.0011638	0.00127134	0.000896065	0.000582827	0.000760568	0.000289799	0.00121988	0.000893027	0.00110227	0.000819798	0.000750257	0.00078728	0.000462373	0.00097279	0.000963889	0.000858438	0.000854519
CC124_0h_s2_cell10.txt	0h	s2	0.00253421	0.00247117	0.00306316	0.002518	0.00249363	0.00259215	0.00206218	0.00267112	0.00213864	0.00238825	0.00164402	0.00191574	0.00181809	0.00167146	0.00125606	0.00150463	0.00144702	0.00178715	0.00166706	0.001108	0.00129574	0.00131062	0.00164998	0.0013014	0.000919371	0.000903345	0.000461225	0.00101012	0.00078723	0.000802557	0.00115058	0.00107237	0.0010858	0.00085151	0.0011411	0.00078053	0.00113815	0.000897471	0.000915331	0.000983275	0.000938254	0.000686892	0.000564954	0.000169667	0.000624982	0.000356197	0.000422944
CC124_0h_s2_cell11.txt	0h	s2	0.00194236	0.00191052	0.00166072	0.00168733	0.00184823	0.00170552	0.0016349	0.00135885	0.000919857	0.00113871	0.00093589	0.00110475	0.0012522	0.000540156	0.000721486	0.000640823	0.000693869	0.000661338	0.000553392	0.000287059	0.000279658	0.000513748	0.000602752	0.000531356	0.000218295	0.000649552	0.000601889	0.00048336	0.000679604	0.000367355	0.000666063	0.000672045	0.000260315	0.000604105	0.000540445	0.000159339	0.000381579	0.000462219	0.000588621	0.000327231	0.000686292	0.000185336	0.000243422	0.00019184	0.000220231	0.000306812	1.13317e-11
CC124_0h_s2_cell12.txt	0h	s2	0.00367211	0.00346849	0.00312657	0.003059	0.00270773	0.00273074	0.00241063	0.00229525	0.00216482	0.00285782	0.00243444	0.00236609	0.0015887	0.00136812	0.00116721	0.00169503	0.00124756	0.00121994	0.00141145	0.00128302	0.000643898	0.000869551	0.00136764	0.000649304	0.00145975	0.000728603	0.00100261	0.000819258	0.000896845	0.000882618	0.00125681	0.000954234	0.000994424	0.000806242	0.000763354	0.000753489	0.000785356	0.000708873	0.00062887	0.000849304	0.000413699	0.000102378	0.000500148	3.10602e-05	3.52558e-11	0.000384766	0.000225874
CC124_0h_s2_cell13.txt	0h	s2	0.00355262	0.00355243	0.00295641	0.00314835	0.00332609	0.00272465	0.00252815	0.00246461	0.00242909	0.00278497	0.00222987	0.00222503	0.00192758	0.00198051	0.00170589	0.00172215	0.00168289	0.00193369	0.00182523	0.00111617	0.00113981	0.00159655	0.00128985	0.00120307	0.00113243	0.000946912	0.00121198	0.000993476	0.00106617	0.00112507	0.000705709	0.00125901	0.000788526	0.000634934	0.000765398	0.000367363	0.000771685	0.000130399	0.000984775	0.00070359	0.000291249	0.000200214	0.000272185	0.000506888	0.000763286	0.000313268	0.000249967
CC124_0h_s2_cell14.txt	0h	s2	0.00196819	0.00178105	0.00173809	0.00172732	0.00139743	0.00152903	0.0011042	0.00155324	0.00125156	0.00138342	0.00172051	0.0012513	0.00101233	0.000800457	0.000779099	0.000849948	0.000935615	0.00103844	0.000990983	0.000628059	0.000690219	0.000902048	0.000718507	0.000220677	0.000183865	0.000257209	0.000633533	0.000404875	0.000380094	0.000570962	0.000733949	0.000552618	0.000803604	0.00066127	0.000719492	0.000507994	0.000650895	0.000596689	0.000696245	0.00053711	0.000904971	0.000604486	2.1902e-06	8.91921e-05	0.000206346	0.000153529	0.000328187
CC124_0h_s2_cell15.txt	0h	s2	0.00405416	0.00368263	0.00403008	0.00363867	0.00351502	0.0034776	0.00311847	0.00325701	0.00257813	0.00301881	0.00260813	0.00262672	0.00253812	0.00261603	0.00190479	0.00199602	0.00198244	0.00197531	0.00200231	0.00183356	0.00193638	0.0015446	0.00208679	0.00151144	0.00157526	0.00161856	0.00113473	0.0011661	0.00163401	0.00120064	0.00139294	0.00122753	0.00101731	0.00117025	0.000985584	0.00122111	0.00106139	0.000917217	0.00123865	0.00102401	0.000894846	0.00049546	0.000522305	2.91043e-12	0.00112	0.000620747	0.000621203
CC124_0h_s2_cell16.txt	0h	s2	0.00369938	0.00333437	0.00317855	0.00346066	0.00310392	0.0030878	0.0027338	0.00295242	0.00258895	0.00286273	0.00273922	0.00192162	0.00214941	0.00205531	0.0020463	0.00191706	0.00180611	0.00222125	0.00191698	0.00202998	0.00156528	0.00163677	0.00170062	0.00126014	0.00147983	0.00130629	0.00101146	0.00130209	0.000963842	0.00108782	0.00129104	0.000966812	0.0011488	0.00100175	0.00122695	0.000845988	0.00109844	0.00120164	0.00136771	0.000876537	0.000592334	0.000655691	0.000289071	0.00015082	0.000433105	0.000502165	0.000242933
CC124_0h_s2_cell17.txt	0h	s2	0.00180797	0.00221284	0.00193446	0.00204537	0.00176798	0.00192925	0.00132381	0.001591	0.00124287	0.0018679	0.00110682	0.00142092	0.00118222	0.000937037	0.000697753	0.000861044	0.000996466	0.000885698	0.00088929	0.000635694	0.0007755	0.00103043	0.00158432	0.000744498	0.000754155	0.000625414	0.000553105	0.000579792	0.000272784	0.00102921	0.000882484	0.000393967	0.000856737	0.0010079	0.000579007	0.000806527	0.001059	0.00115668	0.0010652	0.000986985	0.00103042	0.000281813	0.000740807	0.000184419	0.000439624	0.000693257	0.000387797
CC124_0h_s2_cell18.txt	0h	s2	0.0025641	0.00213851	0.00271421	0.00241106	0.00223158	0.00248312	0.00179877	0.00181878	0.00182468	0.00252684	0.00184435	0.00198159	0.00157579	0.00162424	0.000945268	0.00127593	0.00130354	0.00160747	0.00144887	0.0011341	0.00146026	0.000973219	0.00139261	0.00117194	0.0011144	0.000915714	0.00117913	0.00126568	0.00139306	0.0008133	0.00132618	0.000948986	0.00121036	0.000944999	0.000973124	0.000942074	0.00113495	0.00078717	0.000771896	0.000814947	0.000717741	0.000448809	0.000451745	0.000521921	0.000257703	0.00043838	0.000371445
CC124_0h_s2_cell19.txt	0h	s2	0.000819034	0.00108085	0.00104061	0.00111037	0.000654244	0.00109975	0.000862143	0.00114364	0.00105595	0.00128573	0.00103302	0.00086032	0.000450692	0.000880147	0.000501357	0.000709044	0.000334605	0.000676864	0.000548033	0.000962542	0.0007563	0.000733837	0.000872656	0.000599199	0.000669732	0.000672966	0.00131696	0	0.000714527	0.000656687	0.000516123	0.000433692	0.000250627	0.00122546	0.00162069	0.000775451	0.00164931	0.00133242	0.00148876	0.00233919	0.0013147	0.0010156	0.00116853	0.00050523	0.000343434	0.00113263	0.000506974
CC124_0h_s2_cell20.txt	0h	s2	0.00136826	0.00136297	0.00130947	0.0011755	0.00168773	0.00122938	0.00118416	0.00122082	0.00120012	0.000840067	0.00101467	0.000402174	0.000504878	0.000418189	0.000416543	0.000437204	0.000474124	0.000579211	0.000784367	0.000192108	1.71732e-06	0.000236957	0.000736258	0.000622643	0.000142925	0.000280382	0.000175081	0.000208597	0.000208689	0.000183535	0.000217861	2.03805e-05	0.000453444	0.000107163	0.000774505	0.000616644	0.00104644	0.000753221	0.00141275	0.00100948	0.000618658	0.000599315	0.000457406	0.000402933	0.000117574	0.000397017	0.000492621
CC124_0h_s3_cell01.txt	0h	s3	0.000671803	0.00105992	0.00105626	0.000953336	0.00132375	0.0017826	0.00081421	0.00140823	0.0010422	0.00104829	0.00134382	0.00161886	0.001039	0.000776121	0.000560423	0.000352956	0.000444403	0.000327619	0.000603001	2.45908e-11	0.000492866	0.000301397	0.000544074	0.000333852	0.00074838	0.000811479	0.000613923	0.000578783	0.000103251	0.000780389	0.000370413	0.000385214	0.00110618	0.000546099	0.000924346	0.000203696	0.001071	0.000230364	0.000636565	0.000386211	0.00010205	8.80513e-05	0.000211044	0.000370834	0.000219714	0.000234876	0.000622577
CC124_0h_s3_cell02.txt	0h	s3	0.0018208	0.0015372	0.00139788	0.00154308	0.00129646	0.0017384	0.00168612	0.00121456	0.00132172	0.00129086	0.00105206	0.00103523	0.000814361	0.000854396	0.000797407	0.00069562	0.000966468	0.000657842	0.000920942	0.00053955	0.000766391	0.000551336	0.000216977	0.000509665	0.000738169	0.000208578	0.000346344	0.000527016	0.000130434	0.00045984	0.000501742	0.000418149	0.000261691	0.000316333	0.000626223	0.000678363	0.000654004	0.00110586	0.00063074	0.000366116	0.000590155	0.000676585	0.000130434	0.000518046	0.000820268	0.000395689	0.000977891
CC124_0h_s3_cell03.txt	0h	s3	0.00189044	0.00180853	0.00168569	0.00185871	0.00174486	0.00179786	0.00160798	0.00154657	0.00154893	0.00150005	0.00144534	0.00142849	0.00134562	0.00138346	0.00114592	0.0011577	0.00131162	0.00116535	0.00122764	0.00112035	0.00123789	0.00122841	0.00103119	0.00117212	0.00095541	0.000958237	0.00106869	0.00106335	0.00111832	0.000921559	0.000954676	0.00100938	0.000835609	0.000722203	0.00105666	0.00113126	0.000922482	0.000842075	0.000936885	0.000976221	0.000814549	0.000850528	0.000725293	0.000789092	0.000880419	0.000836009	0.000982782
CC124_0h_s3_cell04.txt	0h	s3	0.00161317	0.00243262	0.00179539	0.00211772	0.00217031	0.00149026	0.00196631	0.00189139	0.00177811	0.00171877	0.0015881	0.0017243	0.00156753	0.00152125	0.000861134	0.00158624	0.00110674	0.00131096	0.000751973	0.00140772	0.00147247	0.000794613	0.000764155	0.0010464	0.00131189	0.00096196	0.00121925	0.00116989	0.00106127	0.00042324	0.000758873	0.000739945	0.00111654	0.00117745	0.00101917	0.00110403	0.000917421	0.000585339	0.000395878	0.000737717	0.000672873	0.00127118	7.80878e-05	0.000177019	0.000366017	0.000663448	0.000394005
CC124_0h_s3_cell05.txt	0h	s3	0.00212004	0.00202946	0.0019733	0.00170977	0.0018881	0.00171286	0.00172386	0.00151538	0.00165169	0.00152076	0.00139552	0.0017895	0.00149827	0.00122914	0.00112166	0.00140608	0.00117189	0.00107884	0.000877349	0.00141735	0.00104469	0.000916967	0.000537246	0.000778993	0.000755478	0.000246144	0.000926123	0.00070946	0.000511715	0.000590873	0.000435473	0.000283305	0.000835374	0.000623098	0.000628095	0.000441319	0.000234748	0.000427694	0.000242404	0.000237867	0.000432081	8.25959e-05	0.000429759	5.94726e-05	0.000376153	3.14437e-06	0.000245795
CC124_0h_s3_cell06.txt	0h	s3	0.00137741	0.000867715	0.000730866	0.00123637	0.00114819	0.00113607	0.00111195	0.00103975	0.000513942	0.000966839	0.000935256	0.00116921	0.000876675	0.00137561	0.000794966	0.00022768	0.000570654	0.000194176	0.000579109	0.000724004	0.000528326	0.000806314	0.000838544	0.000773427	0.000448856	0.000756767	0.000708397	0.000487761	0.000772096	0.000647947	1.80879e-11	0.00091772	0.000752829	0.000959558	0.000744051	0.00109282	0.00151745	0.00225519	0.00148269	0.00154107	0.00144604	0.000704321	0.00111426	0.000982568	0.000356201	0.000244591	0.000926954
CC124_0h_s3_cell07.txt	0h	s3	0.00245743	0.00296798	0.00246574	0.00257315	0.00216571	0.0018899	0.00211317	0.00219048	0.00222671	0.00215608	0.00200246	0.00184588	0.00137318	0.00123903	0.00102635	0.00132238	0.00124912	0.00127681	0.000737469	0.00107932	0.00114864	0.000988158	0.000999896	0.00117884	0.000728035	0.00111278	0.000825608	0.00187753	0.00135313	0.00145222	0.00113972	0.00122971	0.00118173	0.00101377	0.00136928	0.00129055	0.00114182	0.000644424	0.0011204	0.000571202	0.00132724	0.000956923	0.000495629	0.000286054	0.000728939	0.000574315	0.00022932
CC124_0h_s3_cell08.txt	0h	s3	0.000473409	0.000735972	0.000815581	0.00101838	0.000736674	0.00107487	0.000913628	0.000891676	0.000236153	0.000594446	0.000725852	0.000880453	0.00087755	0.000446725	0.000586815	0.000343264	0.000786407	0.000747525	0.00077516	0.000598564	0.000548334	0.000359978	0.000502151	0.000624599	0.000573328	0.000438063	0.000743528	0.000701152	0.000398978	0.000800265	0.000454894	0.000879074	0.001011	0.00074738	0.000503898	0.000654295	0.000628218	0.000583277	0.000521915	0.000660779	0.000745673	0.000399792	0.000533053	0.000548756	0.000646436	0.000504557	0.00075574
CC124_0h_s3_cell09.txt	0h	s3	0.00161454	0.00155553	0.00130079	0.00206084	0.00155458	0.00104287	0.000941459	0.00140603	0.00113076	0.00101406	0.00122595	0.00115763	0.0011524	0.00101338	0.000712078	0.000967782	0.000845683	0.000457772	0.000977239	0.000703434	0.000690075	0.00042847	0.000516012	0.000924517	3.91012e-12	0.000612249	0.000403275	0.000814607	0.000770685	0.00089237	0.000806563	0.00090816	0.000630027	0.000375654	0.000680107	0.000942615	0.00163163	0.000738368	0.000204067	0.000570674	0.000681888	0.000437684	0.000330761	0.000375008	0.000457669	0.000843775	0.000763868
CC124_0h_s3_cell10.txt	0h	s3	0.00141104	0.00189557	0.00167097	0.0021176	0.00186362	0.00155659	0.00152003	0.0013397	0.00183604	0.00127491	0.00177237	0.00115926	0.00150729	0.0010679	0.00113782	0.000723074	0.00108003	0.00133216	0.00082568	0.000366007	0.000658052	0.000950161	0.000514084	0.000666487	0.000926236	0.000700087	0.000745593	0.000842124	0.000908072	0.000734967	0.000556894	0.000579398	0.000696038	8.45512e-05	0.000721534	0.000811003	0.00054073	0.000600397	0.000494908	4.94334e-12	0.000532048	0.000371402	3.67903e-05	0.000441476	0.000198654	3.1655e-05	0.000538131
CC124_0h_s3_cell11.txt	0h	s3	0.00156115	0.00179861	0.00181888	0.00175749	0.00244003	0.00201288	0.00201905	0.00153751	0.00214931	0.00160041	0.000978541	0.00184435	0.00100186	0.00115946	0.00061124	0.000899267	0.00134909	0.00074504	0.00120412	0.00141057	0.000647998	0.000530278	0.000888214	0.000966477	0.000896932	0.000843774	0.000541396	0.00117806	0.00110299	0.00099109	0.000165073	0.000497765	0.000548043	0.000625221	0.000865909	0.000557714	0.00106756	0.000721662	0.000513193	5.15852e-12	0.000893526	0.0008565	0.000214649	0.000108298	0.000599772	3.58389e-05	0.000134265
CC124_0h_s3_cell12.txt	0h	s3	0.00209389	0.00180248	0.00181212	0.00207031	0.00231177	0.0016165	0.00201102	0.00148063	0.00192267	0.00132327	0.00155346	0.00114647	0.00161476	0.00164212	0.00118144	0.00112388	0.00131077	0.000959233	0.00149079	0.00110802	0.000668059	0.0015168	0.00190608	0.00124166	0.00122537	0.00181014	0.00129939	0.0011444	0.00103982	0.0011729	0.00104228	0.000423339	0.00102836	0.00058905	0.000795264	0.00114841	0.00119433	0.000714384	0.000591395	0.00109993	0.00121442	0.000947981	0.00025074	0.000543188	0.000925654	0.000809882	0.00102004
CC124_0h_s3_cell13.txt	0h	s3	0.00317392	0.00260396	0.00262744	0.00295892	0.00269526	0.00304942	0.00265987	0.00269532	0.00239205	0.00271477	0.00235769	0.00235502	0.0022864	0.00189324	0.00214423	0.00246654	0.00189513	0.00153759	0.00201886	0.00159844	0.00170655	0.00155439	0.00170939	0.00152938	0.00149577	0.00162687	0.00146652	0.001253	0.00136426	0.000921663	0.00113628	0.00134562	0.00141564	0.000993483	0.00127222	0.000886709	0.00118158	0.00133779	0.00111438	0.000992959	0.00120529	0.00112948	0.00101856	0.000314071	0.000890063	0.000926899	0.000587349
CC124_0h_s3_cell14.txt	0h	s3	0.00140171	0.00134353	0.00121275	0.00182634	0.00133426	0.00108687	0.00138003	0.00139889	0.0016122	0.00120583	0.00131572	0.00116803	0.000603658	0.000928913	0.000845863	0.00105336	0.000912064	0.000683089	0.000682355	0.000533551	0.000825645	0.000319744	0.000788328	0.000506963	0.000446493	0.000989402	0.000426991	0.000816868	0.000781172	0.000316887	0.000621437	0.000723759	0.000437979	0.000850789	0.000527468	0.00113769	0.000994378	0.000978562	0.00124866	0.00076021	0.000936559	0.000789009	0.000695937	0.000333192	0.000433564	0.00064601	0.000197701
CC124_0h_s3_cell15.txt	0h	s3	0.00224879	0.00171812	0.00205317	0.00209688	0.00191391	0.00177216	0.00219722	0.00188559	0.00191718	0.00187844	0.00163421	0.00157444	0.00131322	0.00165333	0.00156772	0.00137543	0.00124775	0.00125871	0.00164698	0.00159514	0.0011889	0.00139491	0.001114	0.00137036	0.00141431	0.00113516	0.00127575	0.00130315	0.0011843	0.00118083	0.00131152	0.00125956	0.0013243	0.000971951	0.00145173	0.00141663	0.00178537	0.00129144	0.0011903	0.00117119	0.000908897	0.00130429	0.000975349	0.000488293	0.00100353	0.00133369	0.00104093
CC124_0h_s3_cell16.txt	0h	s3	0.00215989	0.00191122	0.00189218	0.00206263	0.0018163	0.00208293	0.00189232	0.00141613	0.00188347	0.00157395	0.00136494	0.00136828	0.00115745	0.00152155	0.00151452	0.00126297	0.00117923	0.000627699	0.00130846	0.000835341	0.000962562	0.000762872	0.00130502	0.000729061	0.000795807	0.000910042	0.00101514	0.00108201	0.000620729	0.000592206	0.000860987	0.000598256	0.000934197	0.000906615	0.001085	0.00075018	0.000753435	0.000488303	0.000630112	0.000963105	0.000652512	0.00043597	0.00052162	0.000149331	0.000236891	0.000413789	0.000697707
CC124_0h_s3_cell17.txt	0h	s3	0.00211657	0.00185205	0.0020662	0.0019277	0.00167066	0.00147992	0.00151776	0.00160196	0.00183314	0.00171338	0.00160119	0.00142795	0.00153923	0.00131848	0.00102485	0.00128689	0.00100239	0.000979341	0.00128619	0.000897362	0.000953026	0.0011013	0.000944973	0.000854855	0.000975764	0.00120026	0.000663967	0.000834985	0.000532922	0.00134435	0.000931568	0.000990881	0.00114984	0.00120713	0.000626274	0.000599523	0.000807371	0.000778437	0.000564117	0.000613675	0.000761837	0.000673216	0.000412551	0.000322926	0.000349845	0.000716861	0.00060144
CC124_0h_s3_cell18.txt	0h	s3	0.00224127	0.00224502	0.00212454	0.00215798	0.00213319	0.00189254	0.00190999	0.00183468	0.00226177	0.00162043	0.00169575	0.0013797	0.00126019	0.000935627	0.00123253	0.00114502	0.0011842	0.000288429	0.000813421	0.000494536	0.000742662	0.000568943	0.000915031	0.000398275	0.000383058	0.000306719	0.000331251	0.000855415	0.000249371	0.000681245	0.000167286	0.000492011	0.000551238	0.000462637	0.000265226	0.000293555	0.000436372	0.000308758	0.000674419	0.000423756	0.000731967	0.000512929	0.000304431	3.2493e-06	0.000249089	0.000123758	0.00054324
CC124_0h_s3_cell19.txt	0h	s3	0.00202624	0.0018892	0.00192553	0.00230396	0.00200034	0.00180355	0.00226266	0.00175507	0.00187529	0.00156637	0.00141862	0.00134691	0.00140606	0.00103941	0.00133192	0.00102224	0.000832188	0.000972345	0.00126016	0.000658128	0.000781807	0.00103934	0.000846255	0.000547664	0.0011744	0.000798602	0.000484517	0.000460599	0.00107457	0.00030517	0.000495161	0.000407332	0.000597272	0.000288363	0.000616247	0.000325815	0.000502471	0.000615193	0.000651606	0.000235083	0.000658034	0.000690147	0.000300494	9.53352e-12	8.89432e-05	0.000366227	5.41934e-05
CC124_0h_s3_cell20.txt	0h	s3	0.00226602	0.00217992	0.00223231	0.00237873	0.00179788	0.00202106	0.00178721	0.00166708	0.00178293	0.00180528	0.00164882	0.00168866	0.00107283	0.00142671	0.00108605	0.000924348	0.00113253	0.00105639	0.00107253	0.000836782	0.000895113	0.00113123	0.00124319	0.000776398	0.000959614	0.000904023	0.00117469	0.000930544	0.000956346	0.000651738	0.000925494	0.000834442	0.000705793	0.000940533	0.000795035	0.00113871	0.000941248	0.000729601	0.000697354	0.000682988	0.00061193	0.000616474	0.000346053	0.000402458	0.000660331	0.000572938	0.000407097
CC124_2h_s1_cell01.txt	2h	s1	0.00294775	0.00232414	0.00250471	0.00230786	0.00229597	0.00216533	0.00224588	0.00227842	0.0020049	0.00183406	0.00191608	0.00154496	0.00136373	0.00162561	0.00172691	0.00140903	0.00130831	0.00118613	0.00105505	0.00080124	0.0013982	0.00117558	0.000702069	0.00086657	0.00108455	0.000932083	0.000956305	0.000864418	0.000580366	0.00100591	0.000661581	0.00116509	0.000928783	0.000633515	0.000548147	0.000649637	0.000624018	0.000602117	0.000916686	0.000945031	0.000440032	0.000305415	0.000429139	0.000519191	0.0008037	1.98927e-12	0.000569088
CC124_2h_s1_cell02.txt	2h	s1	0.00317396	0.00237125	0.00280192	0.00244254	0.00263631	0.00254757	0.00191494	0.00221152	0.00184858	0.00199481	0.00185614	0.0016637	0.00150014	0.00148049	0.00108249	0.000986576	0.0013586	0.000854085	0.00140433	0.00101212	0.00148398	0.000856025	0.000685231	0.000872465	0.00058797	0.000991995	0.000924099	0.00070574	0.000773308	0.000991975	0.000665828	0.000265735	0.000630363	0.000440394	0.000628795	0.000552436	0.000582717	0.000524373	0.000507479	0.000417695	0.00041586	7.37988e-05	0.000326319	0.000123071	0.000380549	2.80531e-06	0.000368123
CC124_2h_s1_cell03.txt	2h	s1	0.00146749	0.00116952	0.00169142	0.00157482	0.00193337	0.0015658	0.00109162	0.00135421	0.00130151	0.00160663	0.00116666	0.00130387	0.0015308	0.000955946	0.000876754	0.0010149	0.000701143	0.000664749	0.0010065	0.000695642	0.0010998	0.000856106	0.00100476	0.00098619	0.000999976	0.00081154	0.000707663	0.00113795	0.00104644	0.000601167	0.000318268	0.000634059	0.00100116	0.000734095	0.00124613	0.00128256	0.000694922	0.000768536	0.00132873	0.000768041	0.00066929	0.000706576	0.000550941	0.000749759	0.000776966	0.000471892	0.000632268
CC124_2h_s1_cell04.txt	2h	s1	0.00222573	0.00183969	0.00219546	0.00200085	0.0018933	0.00204305	0.00184667	0.00192453	0.00205402	0.00154088	0.00145665	0.00117093	0.00145058	0.00126884	0.00124406	0.000847518	0.000998502	0.00110874	0.000620292	0.000790058	0.000681297	0.000894655	0.000758451	0.00102031	0.000588726	0.000429231	0.000783896	0.000634067	0.000448647	0.000226709	0.000460394	0.00014184	0.000542885	0.000940185	0.000329185	0.000506987	4.37947e-06	0.000625523	0.000436757	0.000784422	0.000469515	0.000595572	0.00030207	6.37286e-05	0.00030505	4.78309e-05	0.000184353
CC124_2h_s1_cell05.txt	2h	s1	0.00268802	0.00235797	0.00282053	0.00271972	0.00261811	0.0020778	0.0022273	0.00223095	0.00239627	0.00208126	0.00165739	0.00161264	0.00165517	0.00161002	0.00125813	0.000900875	0.00119471	0.00141343	0.00151541	0.00120103	0.00130909	0.00112877	0.000874126	0.000955664	0.00104899	0.000513263	0.000769923	0.000666457	0.000794939	0.000834016	0.000539806	0.000479653	0.00101807	0.000976752	0.000524225	0.000744891	0.000590301	0.000505911	0.000470631	0.000550696	0.000290259	0.000667833	0.000290719	0.000168201	0.000333332	0.000382223	0.000104583
CC124_2h_s1_cell06.txt	2h	s1	0.00274435	0.00222514	0.00252444	0.00199674	0.00200451	0.00225408	0.00223253	0.00198015	0.00189735	0.0016445	0.00152644	0.0017045	0.001693	0.00173089	0.000919367	0.00126822	0.000910647	0.000950127	0.00129806	0.000668539	0.00128745	0.00111243	0.00101472	0.00090693	0.000942322	0.000799159	0.000803913	0.000506074	0.00100035	0.000969105	0.000355292	0.00051226	0.000943263	0.000633337	0.000394712	0.000757847	0.000525405	0.000669502	0.000504723	0.000143415	0.000607042	0.000786296	0.000313214	0.00039707	0.000400763	0.000437165	0.000368452
CC124_2h_s1_cell07.txt	2h	s1	0.00171637	0.00186539	0.00189055	0.00128596	0.00186559	0.00164237	0.00136515	0.00169783	0.00135932	0.00133962	0.000923166	0.00116286	0.001306	0.00100009	0.000831799	0.000819795	0.00109952	0.000578244	0.000248963	0.00107629	0.00135395	0.000733493	0.0006384	0.00097942	0.000913503	0.000831321	0.000667775	0.000950291	0.00104477	0.00043088	0.000508948	0.000469858	0.000836725	0.000728925	0.00100996	0.000637452	0.000832416	0.000419656	0.000399435	0.000308788	0.00032976	0.000759763	0.00038112	0.000410815	0.000696518	0.000192845	0.00055653
CC124_2h_s1_cell08-1.txt	2h	s1	0.00171903	0.0015239	0.00187394	0.00153017	0.00159038	0.00208945	0.00111593	0.00147963	0.00181953	0.00167243	0.00129577	0.00137321	0.00120635	0.00125581	0.000757655	0.000829679	0.000830784	0.00076602	0.00124663	0.000556347	0.000769015	0.000737381	0.000938458	0.0009446	0.00125118	0.00115845	0.000653495	0.000830168	0.000895364	0.000862387	0.00119798	0.000560803	0.00119028	0.000584568	0.0012072	0.000884315	0.000808756	0.00103134	0.000615011	0.000420599	0.000846728	0.000397641	0.00030429	3.36605e-06	0.000639721	0.000709106	0.000919973
CC124_2h_s1_cell09.txt	2h	s1	0.00276738	0.00229966	0.00194637	0.00228192	0.0020316	0.00239137	0.00163034	0.0018495	0.00185521	0.00212396	0.00122021	0.00147002	0.00178461	0.00201125	0.00121183	0.000982837	0.00125164	0.0014128	0.000701645	0.0010159	0.00134523	0.00127262	0.000494469	0.000831389	0.000592548	0.00101949	0.000572578	0.000612871	0.00138332	0.000916574	0.000627428	0.000973248	0.000938697	0.000678476	0.000875977	0.00118184	0.00116495	0.000915817	0.00159337	0.000948416	0.000902088	0.000935587	0.00103799	0.000879323	0.00089824	3.30766e-05	0.000674234
CC124_2h_s1_cell10.txt	2h	s1	0.00221921	0.00173884	0.00282009	0.00213137	0.0021458	0.00223956	0.00152033	0.00205472	0.00199518	0.00178566	0.00164963	0.00152679	0.00133933	0.00099756	0.00117954	0.00109122	0.000897579	0.000969386	0.000993158	0.000771643	0.00118839	0.000974562	0.000562215	0.000892939	0.00104174	0.000517628	0.000327702	0.000975079	0.000475648	0.00134086	0.000480933	0.000767455	0.00110145	0.000997995	0.00104912	0.00118919	0.000906674	0.00109335	0.000920126	0.000723586	0.000219045	0.000668697	0.000399464	0.000382162	0.000129812	0.000356688	0.000372365
CC124_2h_s1_cell11.txt	2h	s1	0.00278737	0.00210482	0.00203933	0.0026795	0.00247548	0.00163136	0.00211015	0.00224445	0.00192492	0.00195963	0.00175928	0.00178987	0.0017366	0.0014637	0.00110764	0.00117428	0.00102878	0.00116067	0.00155192	0.000952403	0.00118608	0.000935638	0.000665114	0.0010949	0.000813228	0.000517139	0.000586422	0.000456989	0.00082782	0.000422081	0.00021968	0.000479921	0.00107857	0.000615037	0.000787005	0.000672568	0.000789834	0.000329341	0.0005338	0.000824019	0.000514993	0.000239271	0.000684711	1.10756e-06	0.00027163	0.000602206	0.000521406
CC124_2h_s1_cell12.txt	2h	s1	0.00215485	0.00159562	0.00142081	0.00171381	0.00177671	0.00163872	0.00116321	0.00156633	0.00134051	0.00152897	0.00116471	0.00103459	0.00114034	0.0011346	0.00079622	0.000676137	0.000834723	0.000792365	0.000711775	0.000430844	0.000624696	0.000808998	0.000519034	0.000640716	0.000683968	0.000266237	0.000439836	0.000381113	0.000868618	0.00058613	0.000276969	0.000476754	0.000496201	0.000714073	0.000532647	0.000467491	0.00041057	0.000915412	0.00106285	0.000244842	0.000400452	7.16318e-05	0.000196984	0.000144769	0.000217075	9.47972e-05	0.000229743
CC124_2h_s1_cell13.txt	2h	s1	0.00268142	0.00268018	0.00256549	0.00231677	0.00203264	0.00237139	0.00218384	0.00199903	0.0020565	0.00215407	0.0018168	0.00184906	0.0015393	0.00146949	0.00137367	0.00148158	0.00101814	0.00101952	0.00124672	0.000643834	0.0013664	0.00112026	0.000317646	0.000931491	0.000903879	0.000940963	0.000606164	0.000896024	0.000344398	0.000901285	0.000607233	0.000585195	0.000551597	0.000844535	0.000664597	0.000464142	0.000765841	0.000646597	0.000476084	0.000617245	0.000448531	0.000418062	0.000579298	0.000273132	0.000502626	0.000725634	0.000117318
CC124_2h_s1_cell14.txt	2h	s1	0.000283551	0.000785147	0.000990981	0.000451126	0.00108054	0.000874868	0.000461031	0.000423322	0.000687819	0.000592511	0.000702279	0.000477853	0.00029437	0.000315372	0.000147308	0.000285031	0.000631161	0.000280477	0.000225497	0.0005368	0.000428412	0.00075666	0.000553774	0.000498516	0.000338488	0.000142856	0.000402305	9.63959e-05	0.000259577	9.18946e-05	0.000488347	0.000414199	0.000672981	0.000848204	0.00073603	0.00156137	0.00160949	0.00190448	0.00216236	0.00267605	0.00109975	0.000669546	0.000776981	0.000839014	0.000655971	0.000594374	0.000953329
CC124_2h_s1_cell15.txt	2h	s1	0.00235251	0.00247669	0.00271304	0.0023551	0.00229213	0.00209527	0.00268337	0.00192405	0.00201477	0.00203028	0.00189337	0.00132369	0.00197509	0.00164804	0.0015827	0.00129139	0.0018951	0.00125237	0.00183652	0.000910541	0.00131557	0.00162429	0.00101716	0.00149667	0.00119698	0.00124387	0.00114106	0.0012971	0.00153745	0.000843779	0.000613432	0.00112414	0.00135075	0.00102413	0.00127491	0.00133728	0.000555239	0.000971593	0.000740275	0.000990861	0.000857944	0.000268861	0.000814161	0.000391409	0.000331537	0.000655429	2.43679e-11
CC124_2h_s1_cell16.txt	2h	s1	0.00107921	0.000740839	0.00107888	0.000750381	0.00143729	0.000785951	0.000851175	0.00140384	0.00107244	0.00102667	0.000474791	0.000239991	0.000735334	0.000584703	0.00051768	0.000136664	0.000243349	0.000123874	0.000676238	0.000543677	0.00102462	0.00106652	0.000677083	0.000446273	0.00101018	0.000438912	0.000593401	0.000521065	0.000905179	0.000851234	0.000771495	0.00086612	0.00121273	0.00101821	0.00209728	0.00160999	0.00159391	0.00210935	0.00251626	0.00245922	0.00182375	0.00147734	0.000935528	0.000782725	0.000961289	0.00102169	0.000681261
CC124_2h_s1_cell17.txt	2h	s1	0.00180325	0.00155778	0.00168269	0.0017597	0.00193508	0.00174232	0.00137517	0.00162065	0.00117862	0.000874523	0.00107443	0.000957285	0.00132391	0.00127447	0.00125635	0.000867391	0.00106292	0.000926299	0.00108732	0.000496266	0.00122342	0.000836643	0.000536199	0.000614483	0.000715998	0.000765891	0.000946281	0.000548731	0.000816638	0.00042371	0.000194132	0.000853821	0.00109293	0.00031525	0.000627332	0.000565026	0.000773148	0.000371821	0.000593674	0.000668042	0.000384011	0.000479856	0.000203686	4.10498e-05	0.000337913	0.000449267	0.000312833
CC124_2h_s1_cell18.txt	2h	s1	0.00251318	0.00233388	0.00206783	0.00199517	0.0017924	0.00180201	0.00167166	0.00211324	0.00191942	0.00189194	0.00128891	0.00122864	0.001495	0.00149401	0.000882048	0.00133192	0.00110535	0.00141895	0.00105638	0.000672322	0.00113	0.000683541	0.000372217	0.00139385	0.00066285	0.000712379	0.000972548	0.000281836	0.00037768	0.00107195	0.000468088	0.00085731	0.000938574	0.000655483	0.0013841	0.000958166	0.000588446	0.000588592	0.000781444	0.000808787	0.000381582	0.000141296	1.84289e-11	0.000193586	0.000568109	0.000743817	0.000301049
CC124_2h_s1_cell19.txt	2h	s1	0.00260746	0.00251165	0.00290936	0.00230528	0.00251832	0.00240707	0.00259462	0.0019055	0.00171744	0.00232276	0.00153235	0.00184238	0.00185985	0.0016165	0.00144791	0.00159846	0.0017416	0.00125812	0.00143354	0.0011572	0.00140238	0.00178645	0.00132243	0.00101971	0.000895931	0.000895869	0.00112902	0.00116996	0.00114511	0.00113961	0.000665626	0.000881247	0.0011899	0.000824118	0.00115375	0.00078322	0.000898081	0.00112694	0.00130252	0.00132451	0.00105901	0.000726041	7.63636e-05	0.000434144	0.000915684	4.79948e-06	0.00064784
CC124_2h_s1_cell20.txt	2h	s1	0.0010243	0.000627827	0.00120568	0.0013221	0.000979951	0.00106114	0.00115694	0.00186294	0.00111596	0.00113666	0.00058764	0.000874056	0.00104568	0.00121891	0.00124065	0.00066363	0.000562521	1.75905e-12	0.000768857	0.000422926	0.00075471	0.00103083	0.00116053	0.0010302	0.00129241	0.000399883	0.000733452	0.000637535	0.000903078	0.000758255	0.000874743	0.000410386	0.00165478	0.00129978	0.00182024	0.00254218	0.00307644	0.00364757	0.00341841	0.0026293	0.00237165	0.0021942	0.00137674	0.000942485	0.00172365	0.000452852	0.00108807
CC124_2h_s2_cell01.txt	2h	s2	0.00255385	0.00287221	0.00267174	0.0021706	0.00274172	0.00248943	0.00252019	0.00263338	0.00191837	0.00186995	0.00188567	0.00167706	0.00127488	0.00118083	0.00167253	0.000737211	0.000911865	0.000868627	0.00101327	0.000919874	0.000548453	0.00113011	0.000455204	0.00131325	0.00100485	0.000440895	0.000271377	0.000615276	0.000544078	0.000817083	0.000225778	0.000908299	0.000809093	0.000965441	0.000828288	0.00107559	0.00149597	0.00115412	0.00203458	0.00101518	0.000435236	0.000594763	0.000767961	3.90221e-06	0.000862486	0.000702224	0.000254213
CC124_2h_s2_cell02.txt	2h	s2	0.00237095	0.00206539	0.00197643	0.00178538	0.00201014	0.00185648	0.00184707	0.00186911	0.00148718	0.00153306	0.00142148	0.00150785	0.00134429	0.00107286	0.00107651	0.0010338	0.00112478	0.000861709	0.000842069	0.00102097	0.00101963	0.000802903	0.000731445	0.000919659	0.000924812	0.00081675	0.000751407	0.000773771	0.000684537	0.000907532	0.000563446	0.000988427	0.000668987	0.000796475	0.000652306	0.000403808	0.000639373	0.000530262	0.000634284	0.000422717	0.000840683	0.000223869	0.000371417	0.000153754	0.000550375	0.000321506	0.000317537
CC124_2h_s2_cell03.txt	2h	s2	0.00220871	0.00169599	0.00170509	0.00185254	0.00148718	0.00128532	0.00172839	0.000985425	0.00155769	0.00168609	0.0012322	0.00094162	0.00105579	0.00115591	0.000957088	0.000750266	0.000727828	0.000698847	0.00103762	0.00112311	0.000641102	0.00114009	0.000780786	0.000647481	0.000383062	0.000930302	0.000596276	0.000853776	0.000986936	0.000872696	0.000548968	0.000874828	0.000978623	0.000979199	0.00101196	0.000952134	0.000472856	0.000458839	0.00077988	0.000779018	0.000990083	0.000403658	0.000771576	0.000419661	0.000578426	0.000504078	0.000313635
CC124_2h_s2_cell04.txt	2h	s2	0.00164659	0.00142013	0.00133105	0.00137021	0.00140943	0.0006906	0.00152722	0.0011426	0.0013915	0.0013877	0.000991388	0.000948687	0.000698396	0.00099959	0.00100099	0.000819947	0.000512029	0.000571398	0.000825414	0.000586967	0.000364903	0.000701686	0.000649278	0.00146684	0.00104121	0.00199083	0.00102725	0.00186877	0.000921144	0.000798163	0.000718955	0.000756779	0.00119661	0.00123514	0.000721068	0.00159419	0.00122146	0.000932595	0.000853576	0.000646577	0.00130374	0.000569397	0.000364209	0.000810081	0.000888647	0.00104776	0.000844215
CC124_2h_s2_cell05.txt	2h	s2	0.00216792	0.00202283	0.0013885	0.0015524	0.00168854	0.00134023	0.00133919	0.00127387	0.00119541	0.000877729	0.00119719	0.00109604	0.00118577	0.000706138	0.000666372	0.00109774	0.000948732	0.000441775	0.000928527	0.000664767	0.000223373	0.000664524	0.000506852	0.000757009	0.000942991	0.00103521	0.000995626	0.000525606	0.000803838	0.000312838	0.000977157	0.00085858	0.000566572	0.000555007	0.000533645	0.00102911	0.000840797	0.00118509	0.000761772	0.000707624	0.000622975	0.000342118	0.000522532	0.000139984	0.0001628	0.00040522	0.000528372
CC124_2h_s2_cell06.txt	2h	s2	0.00237525	0.00226582	0.00265482	0.00205291	0.00211123	0.00194123	0.0016788	0.0014677	0.00166527	0.00166346	0.00174239	0.00147268	0.00143348	0.00109967	0.00094656	0.000862257	0.00128989	0.000563777	0.00109361	0.00112362	0.000782774	0.00100174	0.000705395	0.000568236	0.000427167	0.000780119	0.000921101	0.000819702	0.000829716	0.000824219	0.000984464	0.00124262	0.000484472	0.000604951	0.000741255	0.000798147	0.000492653	0.000617255	0.000964532	0.000363005	0.000160257	0.000307512	0.000766081	0.000579681	0.000306596	0.000568671	0.000232392
CC124_2h_s2_cell07.txt	2h	s2	0.00281715	0.0024843	0.00249523	0.00235229	0.00223328	0.00202402	0.00232466	0.00214744	0.00186619	0.00175876	0.00205233	0.00165035	0.00180543	0.00117625	0.0016563	0.00118237	0.00142316	0.00118127	0.00135423	0.00105071	0.00126477	0.00135118	0.00103926	0.00150718	0.00078426	0.00116334	0.00127615	0.00126322	0.00129065	0.000989057	0.00117935	0.0012175	0.000801797	0.000895717	0.000876947	0.00132279	0.00126433	0.0010828	0.0013549	0.00124984	0.00119401	0.000942159	0.000849123	0.000910137	0.000763382	0.000814892	0.00029341
CC124_2h_s2_cell08.txt	2h	s2	0.00223699	0.00128945	0.00133506	0.00125323	0.0025041	0.00134328	0.00209474	0.00148525	0.00151591	0.00172973	0.00152032	0.00117371	0.00165916	0.00118998	0.00146611	0.000925272	0.000148666	0.000831601	0.000451634	0.00103741	0.000404512	0.00135734	0.000557989	0.000821844	0.000946909	0.0009383	0.000522978	0.000686238	0.000948701	0.000918211	0.000484836	0.000950931	0.000721652	0.000954888	0.00081335	0.00128825	0.00020215	0.00096222	0.00120659	0.000383533	0.000986471	0.000455061	3.56842e-06	0.000281865	0.000800517	0.000573505	0.000139531
CC124_2h_s2_cell09.txt	2h	s2	0.00130186	0.00115276	0.00136114	0.00127067	0.00138084	0.00121631	0.00106756	0.00115099	0.00108436	0.000825657	0.000852766	0.000924511	0.000376362	0.000552804	0.000527106	0.000385793	0.000238791	0.000277349	0.000892429	0.00066737	0.000870669	0.000944088	0.000306922	0.000396183	0.000266669	0.000723289	0.000549195	0.000173164	0.000398192	0.000213638	0.000364318	0.000369442	0.000739336	0.000525114	0.000986902	0.000524456	0.000907404	0.000707569	0.000823052	0.000283698	0.000455928	0.000566274	0.000484454	0.000657812	0.000483709	0.000223778	0.000465988
CC124_2h_s2_cell10.txt	2h	s2	0.00177669	0.00175842	0.001466	0.00187179	0.00170782	0.00138849	0.00146862	0.0014733	0.00132801	0.00102094	0.00119718	0.000793751	0.000781444	0.000890232	0.000944948	0.000934156	0.000863704	0.000411102	0.000795185	0.000444383	0.000384375	0.000665993	0.000413464	0.00084245	0.000573195	0.000374685	0.000512878	0.000388799	0.000731836	0.000432331	0.000312692	0.000554386	0.000380612	0.000319621	0.000691321	0.000592372	0.00023869	0.000133592	0.000381562	0.000104552	3.30767e-06	0.000167757	0.000357094	0.000223674	0.000236061	7.00583e-05	0.00057915
CC124_2h_s2_cell11.txt	2h	s2	0.00239711	0.00195555	0.00202605	0.00193855	0.00224071	0.00186282	0.00193122	0.00193071	0.00135056	0.0021165	0.00151356	0.00194071	0.00121527	0.00134123	0.00110451	0.000610244	0.00145438	0.0007679	0.00144223	0.00138222	0.000728756	0.00119066	0.000248299	0.00123405	0.000657767	0.000439246	0.000370541	0.000633669	0.000595957	0.000791645	0.000992345	0.000811213	0.000678159	0.000621176	0.000592712	0.000690409	0.000434525	0.000848394	0.000992839	0.000292265	0.000501514	0.000390877	0.000412466	0.00051604	0.00112844	1.09913e-12	0.000577652
CC124_2h_s2_cell12.txt	2h	s2	0.00187565	0.00170683	0.00154818	0.000972587	0.00145889	0.00103778	0.00146023	0.000807427	0.00103629	0.000960299	0.00075728	0.000556628	0.00103451	0.000606198	0.000583645	0.000281862	0.000907724	0.000550477	0.000738536	0.000307464	0.00056243	0.000298312	4.76928e-13	0.000391843	0.00028309	0.000724334	0.000328546	0.000435011	0.000443211	3.47463e-05	0.000288613	0.000126627	5.97897e-05	5.45169e-05	0.000429002	0.00016484	0.000414479	0.000168694	0.00011742	0.000257461	0.000107862	0.000215273	1.77442e-05	0.000293694	0.000367935	6.55902e-12	9.24105e-05
CC124_2h_s2_cell13.txt	2h	s2	0.00193173	0.00156694	0.00131445	0.00119809	0.00113843	0.00120682	0.00183047	0.00139814	0.00110619	0.00127368	0.00116393	0.0011629	0.00121879	0.000302359	0.000377427	0.000247189	0.000196258	0.000344034	0.000193255	0.000847961	0.000476021	0.000815559	0.00042979	3.55189e-06	0.000632589	0.000936636	0.000846671	6.99556e-05	0.000546735	0.000581285	0.000746329	0.000558691	0.000126204	0.000582771	0.000463168	0.00156669	0.00123393	0.00148983	0.00154993	0.0016709	0.000648911	0.00025683	0.0006903	0	0.00068416	0.000379386	0.000300162
CC124_2h_s2_cell14.txt	2h	s2	0.00383924	0.00371928	0.00341467	0.00359236	0.0032708	0.00319672	0.00330523	0.0031786	0.00299314	0.00266866	0.00306457	0.00215799	0.0024534	0.00193058	0.00199653	0.00140281	0.0022547	0.0017689	0.00131321	0.00162039	0.00148206	0.00137756	0.00152358	0.00138016	0.00135447	0.00120185	0.00146379	0.000796284	0.000768085	0.00102854	0.00063138	0.00070959	0.000659656	0.000903069	0.000676174	0.00113814	0.000742326	0.000530702	0.00114171	0.000372497	0.00091815	3.58552e-06	0.000433232	0.00039404	0.000508111	0.000440131	0.000422383
CC124_2h_s2_cell15.txt	2h	s2	0.00163708	0.00197372	0.00179762	0.00161433	0.00157011	0.00164932	0.00147725	0.00165909	0.00169094	0.00138317	0.00108506	0.00139221	0.000913975	0.00111638	0.000815106	0.000660847	0.00160924	0.00113874	0.000460019	0.00101837	0.000841309	0.0015961	0.000706788	0.000882798	0.000648867	0.000863697	0.000758516	0.00111713	0.000698809	0.00147929	0.00106299	0.00072172	0.001313	0.000936429	0.00140299	0.000820828	0.00129043	0.00223678	0.00131743	0.000600631	0.00110716	0.000334309	0.00125363	2.28295e-06	0.000750477	0.000823928	0.000615458
CC124_2h_s2_cell16.txt	2h	s2	0.00237338	0.00227034	0.00192861	0.00219925	0.00228327	0.00223938	0.00235974	0.0022128	0.00202229	0.00183002	0.00164484	0.00187249	0.00150844	0.00104136	0.00165085	0.00133635	0.000735102	0.00114267	0.000923167	0.00120507	0.000924787	0.000732983	0.000673054	0.000676057	0.00102378	0.000713147	0.000584421	0.000889372	0.00103325	0.00109032	0.000742	0.000560976	0.000735267	0.000569439	0.00103898	0.000815405	0.000427472	0.000601057	0.00050549	0.000173551	0.000619749	0.00042307	0.000777582	0.000571942	6.07694e-05	0.000465094	3.56773e-06
CC124_2h_s2_cell17.txt	2h	s2	0.00245903	0.00240396	0.00189488	0.00179446	0.00266128	0.00240326	0.00209781	0.00246884	0.00237236	0.00246435	0.00227127	0.00245747	0.00224449	0.00244293	0.002421	0.00189629	0.00214796	0.00218506	0.00254017	0.00275796	0.00263948	0.00291483	0.00221645	0.0027332	0.00248607	0.00220742	0.00185524	0.00216497	0.00221674	0.00195997	0.00230711	0.0025942	0.00261661	0.00327629	0.00285504	0.00343146	0.00376224	0.00429319	0.00385289	0.00350138	0.00360436	0.00279041	0.00278493	0.00248067	0.00255449	0.00217618	0.00229712
CC124_2h_s2_cell18.txt	2h	s2	0.0030405	0.00288876	0.00295605	0.00283543	0.0024699	0.00227729	0.00258603	0.00230059	0.00233043	0.0022334	0.0021258	0.00179871	0.00194923	0.00173993	0.00138997	0.00157926	0.00134455	0.00140649	0.00100976	0.00086894	0.00106002	0.00152036	0.000911631	0.00109502	0.00123436	0.001042	0.000588873	0.00071402	0.000895843	0.00110643	0.00129294	0.000972982	0.000783999	0.00103963	0.000652166	0.000687148	0.000839503	0.000295644	0.000911516	0.000389207	0.000529817	0.000373628	0.000689744	0.000129004	0.000445352	6.20457e-05	0.000246592
CC124_2h_s2_cell19.txt	2h	s2	0.00151179	0.00109199	0.000815037	0.000651575	0.00148824	0.000474771	0.00185057	0.000501361	0.00127118	0.00115477	0.000440851	0.000593045	0.000789725	0.000722169	0.000135055	0.000939914	7.04227e-13	0.000414857	0.000891544	0.000785872	0.00087883	0.000827734	0.000248198	0.00109442	0.000618302	0.00109407	0.000699935	0.00121166	0.000863871	0.000960365	0.000648847	0.000984649	0.000911179	0.00107012	0.00150679	0.00180004	0.00227928	0.00297012	0.00246315	0.00234622	0.00168318	0.00164287	0.000964712	0.000962562	0.000972677	0.000323242	0.000545236
CC124_2h_s2_cell20.txt	2h	s2	0.00266617	0.00183823	0.00231195	0.00205456	0.00211335	0.00186093	0.00221419	0.00224193	0.00206021	0.00201761	0.00186536	0.00154715	0.00177678	0.00135315	0.00155889	0.00118472	0.00137838	0.000430669	0.00108294	0.00138633	0.000760259	0.0015696	0.000956825	0.00144709	0.000928681	0.00120118	0.00111703	0.0010274	0.000979736	0.000589285	0.00109956	0.00111473	0.000756244	0.000814768	0.000717981	0.00119824	0.000902996	0.00073003	0.000947296	0.000925002	0.000594008	0.0008465	0.000668319	0.000867319	0.000389969	0.00057892	0.000555532
CC124_2h_s3_cell01.txt	2h	s3	0.00201384	0.00191304	0.00151638	0.00188637	0.00143197	0.00143265	0.0019617	0.00156235	0.00159523	0.00135209	0.00149056	0.00164851	0.00119837	0.000968814	0.000705181	0.000378328	0.00113981	0.00104964	0.00103621	0.00119297	0.000371908	0.000376715	0.000404994	0.000382086	0.000271384	0.000891089	0.00061257	0.00074904	0.000838068	0.000804789	0.000571591	0.000339296	0.000231464	0.000438025	0.000510434	0.00019636	0.000320445	0.000357441	0.000710868	0	0.000438189	9.9733e-05	0.000176573	9.99724e-06	0.000224762	0.000140156	0.000269036
CC124_2h_s3_cell02.txt	2h	s3	0.00215822	0.00226402	0.00260262	0.0025104	0.00234667	0.00182753	0.00185801	0.00185304	0.00181041	0.00134621	0.00133919	0.00147667	0.00152826	0.00121924	0.00137114	0.000786646	0.00150192	0.00121637	0.000839207	0.00113703	0.00105009	0.000848057	0.000683911	0.000482846	0.000862843	0.000518952	0.000964789	0.000710721	0.000940522	0.00101031	0.000717167	0.000590049	0.000592086	0.000666246	0.000460998	0.000696889	0.000743118	0.000565264	4.07839e-06	0.000326228	0.000333907	0.0005578	5.91789e-05	0.00034929	0.000131774	0.000398852	0.000388548
CC124_2h_s3_cell03.txt	2h	s3	0.00293995	0.00222525	0.00259798	0.00254039	0.00248756	0.00267038	0.00211493	0.00227504	0.00223437	0.00206686	0.00196637	0.00237938	0.00179341	0.00162488	0.00201886	0.00186409	0.00171234	0.00196997	0.00145257	0.00180095	0.00133867	0.00123201	0.00154593	0.00113184	0.000831047	0.00137737	0.00125747	0.00137037	0.00117963	0.00126263	0.000941111	0.000815585	0.00108651	0.00105827	0.000905258	0.000513022	0.000892737	0.0011692	0.0013818	0.00101744	0.00108899	5.21171e-05	0.00102434	0.000452678	0.000882505	0.000523361	0.000958572
CC124_2h_s3_cell04.txt	2h	s3	0.00140552	0.0015487	0.00207215	0.00158007	0.00152912	0.00108448	0.00126855	0.00134309	0.00158765	0.00173173	0.00103737	0.00138636	0.00133436	0.000699558	0.000962636	0.000776633	0.00055942	0.000727028	0.0010679	0.000385436	0.000447714	0.000877829	0.000571209	0.00102432	0.000494517	0.000474279	0.000354095	0.000330521	0.000224693	0.000445428	0.000375431	0.000270005	0.000705015	0.000765139	0.00022287	0.00063785	0.000666915	0.000418801	0.000763133	0.000767109	0.000557213	0.000521415	0.000531177	0.000348835	7.0952e-12	0.00040878	0.000623688
CC124_2h_s3_cell05.txt	2h	s3	0.00279	0.00281876	0.00310928	0.00253038	0.00261287	0.00268312	0.00228004	0.00251622	0.00211732	0.00206766	0.00159629	0.00273258	0.00216558	0.00112819	0.0013576	0.00105816	0.00112273	0.00124238	0.000683141	0.00101603	0.00121865	0.000917973	0.00119982	0.000857831	0.000714361	0.000872193	0.000388678	0.000103253	0.000534557	0.000154884	0.00064239	0.00026325	0.000896433	0.000844186	0.000689199	0.000947875	0.000757011	0.000483662	0.000308359	0.000807907	0.000457684	0.000411742	0.000338248	0.000148678	0.000152211	0.000200185	4.40309e-06
CC124_2h_s3_cell06.txt	2h	s3	0.00348402	0.00309479	0.0035758	0.00335191	0.00316135	0.00269093	0.00341349	0.00288931	0.00234088	0.002674	0.00194648	0.00301497	0.0018595	0.00199973	0.00182488	0.00143055	0.00208498	0.00206818	0.00114059	0.00218014	0.00116778	0.00235161	0.00187415	0.00152961	0.000650361	0.00133662	0.00181009	0.00152126	0.00106382	0.00144359	0.00137425	0.0018036	0.00163376	0.00149489	0.00166062	0.00163205	0.00182705	0.00169454	0.0014302	0.00102985	0.0014696	0.00112731	0.00136732	0.000394702	0.000978149	0.000307839	0.000185121
CC124_2h_s3_cell07.txt	2h	s3	0.00264198	0.00344124	0.00287324	0.00310828	0.00252399	0.00285366	0.0028539	0.00245081	0.00269286	0.00235669	0.00242814	0.00282466	0.0024101	0.00200409	0.00204878	0.0022882	0.00143538	0.00141684	0.00153684	0.00149081	0.00199297	0.00210336	0.00167896	0.0022368	0.00231148	0.00177752	0.00109647	0.00184899	0.00153506	0.00177798	0.00186645	0.00147016	0.0021289	0.0015021	0.00113787	0.00169253	0.00189153	0.00132725	0.00143524	0.00148212	0.00120562	0.000437312	0.000666012	0.00119866	0.000403613	0.00109234	0.000727165
CC124_2h_s3_cell08.txt	2h	s3	0.00214169	0.00207653	0.0019246	0.00205067	0.00214917	0.00178993	0.00184903	0.0016868	0.00176077	0.00140087	0.00106617	0.001347	0.00145937	0.00105764	0.00144415	0.000585045	0.00129149	0.000868831	0.000722894	0.000798001	0.000933216	0.000613817	0.000564711	0.000829298	0.000444841	0.000752771	0.000745305	0.000376737	0.000825022	0.000356421	0.000627627	0.000322496	0.00075238	0.000715546	0.000419646	0.000102026	0.000702817	0.000569339	0.00061106	0.000564742	0.000180577	0.000568292	0.000301554	0.000458851	0.000257021	0.000258825	0.00048832
CC124_2h_s3_cell09.txt	2h	s3	0.00163883	0.0018958	0.00189909	0.00205266	0.00183814	0.00163272	0.00172236	0.00182309	0.00139099	0.0014642	0.00118842	0.00181947	0.00109873	0.00100156	0.000365797	0.000666277	0.000965253	0.00116558	0.00058363	0.000611844	0.000417838	0.00117918	0.000583184	0.000869115	0.000268499	0.000288788	0.000876758	0.000473268	0.000680123	0.000553923	0.000476278	0.000488266	0.000594611	0.000642506	0.000590864	0.000705393	0.000347253	0.000174102	3.14977e-05	9.98121e-05	0.000185071	3.3318e-06	0.000411609	0.000262787	0.00030094	0.000547068	0.000164886
CC124_2h_s3_cell10.txt	2h	s3	0.00131781	0.00131353	0.00123903	0.00145039	0.00132358	0.00118232	0.00109449	0.000972545	0.00107212	0.000996235	0.00109517	0.00115477	0.00102001	0.000253553	0.000695759	0.000622271	0.00073632	0.000528936	0.000351145	0.000706389	0.000847534	0.00103653	0.000610621	0.000192919	0.000671043	0.000782963	0.000520725	0.000479846	0.000596129	0.000738674	0.000438571	0.000399047	0.00112376	0.00101487	0.00112996	0.00123873	0.00132325	0.00113372	0.00148655	0.000796555	0.00131453	0.000923134	0.000394799	8.88508e-05	0.000488808	0.000379339	0.00063249
CC124_2h_s3_cell11.txt	2h	s3	0.00247025	0.00272475	0.00299565	0.00259088	0.00254803	0.00267826	0.002174	0.00238745	0.00229991	0.00202508	0.00152169	0.00207389	0.00166654	0.0013019	0.00125454	0.00125093	0.00124221	0.00160568	0.00124774	0.00139459	0.000791242	0.00101911	0.00076662	0.000956577	0.00104042	0.000877792	0.000949114	0.000822192	0.000815509	0.000841624	0.000694926	0.000683388	0.00072933	0.000523326	0.000464464	0.000458793	0.000449047	0.000632511	0.000406346	0.000643144	0.000445359	0.000372879	0.000569849	0.000398112	9.06355e-13	0.00029014	0.000367509
CC124_2h_s3_cell12.txt	2h	s3	0.00186091	0.00227394	0.00240836	0.00271461	0.00196799	0.00187237	0.0016988	0.00164425	0.00193224	0.00207716	0.00118653	0.00159712	0.00081436	0.00112385	0.00137344	0.00137537	0.00112321	0.00130303	0.0012972	0.000959986	0.00121216	0.000811774	0.000848269	0.000727737	0.00106999	0.00127158	0.000874777	0.000959937	0.000989969	0.000864874	0.000906644	0.000613556	0.000981236	0.000514426	0.000694468	0.000623098	0.000920398	0.000267564	0.000492301	0.000703977	0.000327874	0.000474067	0.000495015	0.000709078	0.000357444	0.000283464	1.19595e-05
CC124_2h_s3_cell13.txt	2h	s3	0.00226471	0.00192251	0.00216626	0.00235619	0.002261	0.0020117	0.00196019	0.00167281	0.00175458	0.00203897	0.00121821	0.0013478	0.0013412	0.000583395	0.0011167	0.00081959	0.00113483	0.000900358	0.000600812	0.000570848	0.000378725	0.000883865	0.000307396	0.00075126	0.000654785	0.000798648	0.000848719	0.000444833	0.000696467	0.000523279	0.000579561	0.000231142	0.000668808	0.000365842	2.38981e-05	0.000270063	0.000548572	0.000313452	0.00060037	0.000591467	1.37921e-05	0.00014251	0.000481677	0.00040383	0.000205295	3.3421e-05	2.76637e-06
CC124_2h_s3_cell14.txt	2h	s3	0.00162153	0.00223168	0.00205825	0.00181633	0.00216161	0.00165696	0.00151248	0.00185737	0.00156435	0.00172228	0.00136253	0.00140551	0.00123927	0.00101429	0.00104193	0.000776357	0.00102008	0.00131115	0.0010597	0.000890696	0.000814979	0.000920224	0.000922884	0.0011092	0.000699313	0.000526244	0.000578682	0.000519684	0.000912959	0.00107601	0.000783016	0.000178596	0.000893018	0.000978704	0.000665653	0.000657093	0.000641029	0.000534479	0.000420006	0.000225012	0.000449666	0.000415	0.000571549	0.000102666	0.000453175	0.00052255	0.000736409
CC124_2h_s3_cell15.txt	2h	s3	0.00229504	0.00185826	0.00203889	0.00192906	0.00190618	0.00196062	0.0017823	0.00190053	0.00176717	0.00147527	0.00140722	0.00150434	0.0014806	0.0012604	0.00144306	0.00112389	0.00125041	0.000912659	0.00119345	0.00124814	0.000911187	0.00104518	0.00100398	0.000919646	0.0011033	0.00103538	0.000991176	0.00066776	0.00097587	0.000771474	0.00109624	0.000897507	0.000753813	0.00109385	0.000831492	0.000918755	0.000671826	0.000604966	0.000762802	0.000764782	0.000518391	0.000444521	0.000841719	0.000258334	0.000562474	0.000298911	0.000746973
CC124_2h_s3_cell16.txt	2h	s3	0.00230654	0.00306005	0.00235996	0.00299596	0.00264235	0.00254636	0.00221015	0.00214729	0.0023222	0.00229179	0.00175314	0.0021201	0.001899	0.0015853	0.00136462	0.00156273	0.00138462	0.000877946	0.00117058	0.000999992	0.000729897	0.00157806	0.000654943	0.00116846	0.000894373	0.00127952	0.00117848	0.000840437	0.00102396	0.000746255	0.000586004	0.000819144	0.000726524	0.00053188	0.00082064	0.000886014	0.0014032	0.000903021	0.000967516	0.000945361	0.000191758	0.000369083	0.000161656	2.31925e-05	0.000268313	0.000431759	0.00022103
CC124_2h_s3_cell17.txt	2h	s3	0.0019584	0.00176293	0.00192871	0.00170862	0.00163946	0.0014571	0.0015012	0.00113921	0.00140508	0.00133202	0.00110515	0.00137204	0.00137134	0.000882732	0.00115445	0.000802586	0.00162052	0.00127526	0.000856602	0.00117769	0.000790447	0.0010814	0.000885363	0.000956689	0.00084468	0.00104825	0.000904873	0.000225755	0.000821552	0.000808119	0.000902749	0.000728166	0.000910201	0.000653863	0.00075662	0.000389995	0.000775106	0.000805252	0.000633827	0.0010458	0.000669715	0.00052781	0.000714543	0.000307484	0.000391513	0.000312275	0.000573715
CC124_2h_s3_cell18.txt	2h	s3	0.00151821	0.00275619	0.00236087	0.00204524	0.00182917	0.00199263	0.00180756	0.00185207	0.00176374	0.00199447	0.0013188	0.00155804	0.00136279	0.000937599	0.00141034	0.00130245	0.00118724	0.00117924	0.000466066	0.000888885	0.000942275	0.000752279	0.00061053	0.000450609	0.000664191	0.0014858	0.000602485	0.000428579	0.000801469	0.000857394	0.00052946	0.000610519	0.00063947	0.000733484	0.000490128	0.000710364	0.0011621	0.000301028	0.00109202	0.000638335	0.000741939	0.000469043	0.000156431	0.000859495	0.000267466	0.000674339	0.000416093
CC124_2h_s3_cell19.txt	2h	s3	0.00216638	0.00226788	0.00186399	0.00242776	0.00200783	0.00197714	0.0019799	0.00187166	0.00169197	0.0018437	0.00155678	0.00169816	0.00155351	0.000894342	0.00133352	0.00120135	0.00130628	0.00111813	0.000820651	0.00098444	0.000949769	0.000747215	0.000899678	0.000903291	0.000895354	0.000710232	0.000433122	0.00061577	0.000758048	0.000777107	0.000804577	0.00055977	0.000505784	0.000854396	0.000796528	0.000617773	0.00053177	0.000444801	0.000902283	0.000656836	0.00056535	0.000563383	0.000127992	0.000617059	0.000329119	0.000610242	0.000461549
CC124_2h_s3_cell20.txt	2h	s3	0.00197437	0.00183294	0.00183853	0.00168307	0.00188093	0.00218244	0.00203724	0.00199073	0.00200884	0.00132458	0.00121659	0.00130256	0.00167202	0.00101987	0.00115674	0.00127326	0.00102222	0.00106095	0.000662809	0.000769236	0.000774899	0.00078657	0.000763548	0.000942216	9.5019e-05	0.000774968	0.000541886	0.000644052	0.000253766	0.000163675	0.000158359	5.3316e-12	0.00137799	0.00113304	0.00089534	0.00154382	0.00191384	0.00195664	0.00179373	0.00185056	0.00119375	0.000921028	0.00102753	0.000387285	0.000679861	0.00089426	0.000516886
CC124_6h_s1_cell01.txt	6h	s1	0.00174376	0.00168024	0.00144147	0.00112616	0.00135982	0.00172578	0.00151459	0.00142089	0.00139565	0.00107132	0.000959162	0.00104927	0.00113746	0.000665378	0.000850458	0.000516127	0.000843558	0.000805398	0.000614987	0.000785238	0.000855266	0.000975074	0.000475198	0.00053202	0.000517103	0.000672306	0.000406541	0.000319912	0.000125483	0.000392997	0.000195753	0.000559443	0.000214395	0.00080914	0.00115588	0.00200375	0.00164517	0.00226668	0.00141089	0.00113351	0.00056471	0.000648295	0.000612126	0.000758964	0.000745201	0.000422062	0.000764111
CC124_6h_s1_cell02.txt	6h	s1	0.00200871	0.00177869	0.00108717	0.00101482	0.00134778	0.00128235	0.00140649	0.00137988	0.00141663	0.00131365	0.000945226	0.0015198	0.00110363	0.000181732	0.000525904	0.000639732	0.000663488	0.000739809	0.000395983	0.000609114	0.000691746	0.000917549	0.00061278	0.000973624	0.000638853	0.000396587	0.000471484	0.000187672	0.000921792	0.000717572	0.000436734	0.000924582	0.000787537	0.000641409	0.000653918	0.000393484	0.00019312	0.000590381	0.000166855	0.00021078	3.993e-12	0.000743746	1.20778e-05	7.26604e-05	0.000119063	0.000319641	0.000923392
CC124_6h_s1_cell03.txt	6h	s1	0.00229385	0.00206209	0.00179418	0.00170769	0.00193772	0.00153046	0.00205044	0.00151933	0.00123946	0.00164004	0.0010944	0.00147157	0.0012597	0.00127054	0.00116301	0.000956898	0.000820015	0.00107157	0.0010273	0.000720704	0.00144738	0.000780876	0.000362932	0.00113077	0.000496493	0.000779074	0.000786056	0.000354227	0.00108532	0.000689275	0.000566074	0.000717127	0.000444966	0.000323094	0.000215521	0.000914077	0.000667695	0.00065092	2.98373e-06	0.000215969	0.000132119	0.000456195	0.000319249	0.000309372	0.000351569	0.00075329	0.000555657
CC124_6h_s1_cell04.txt	6h	s1	0.000697587	0.000658742	0.000428199	0.000576788	0.000775407	0.000717565	0.000752885	0.000846446	0.000793007	0.000686504	0.000449794	0.000836777	0.000687594	0.000292238	0.000399476	0.00042897	0.000448294	0.00068897	0.000835629	0.000798507	0.000739793	0.000763819	0.000522668	0.00055242	0.000649188	0.000268984	5.01831e-05	0.000439629	0.000397422	0.000464919	0.000479295	0.000501628	0.000869724	0.000826913	0.00192125	0.00287436	0.00314734	0.00362317	0.00343603	0.00269676	0.00213556	0.00207079	0.00156051	0.00132614	0.000954427	0.000699754	0.000766194
CC124_6h_s1_cell05.txt	6h	s1	0.0036235	0.00288132	0.00313757	0.00300808	0.00309262	0.00315214	0.00293129	0.00254977	0.00249754	0.00253554	0.00208245	0.00206854	0.00223205	0.00154542	0.00157455	0.00148178	0.00151121	0.0012876	0.00166088	0.00140117	0.00177648	0.00129102	0.00116716	0.00100213	0.000899174	0.000828679	0.000613419	0.000936386	0.000859519	0.000985751	0.00101353	0.000839397	0.000815078	0.000457535	0.000630305	0.000903092	0.000675975	0.000407017	0.000433077	0.000236634	0.000412241	0.000266249	0.000268697	0.000324207	0.000328851	2.69596e-12	0.000564397
CC124_6h_s1_cell06.txt	6h	s1	0.000542212	0.000429355	0.000782395	0.000611677	0.000988626	0.00112937	0.000631623	0.00094948	0.00126145	0.000959748	0.000698231	0.000892829	0.000825637	0.000176662	3.44069e-06	0.000773136	0.000404238	0.000672992	0.00118884	0.000888811	0.00120737	0.00130805	0.000599394	0.000781364	0.000721469	0.000890163	0.000501376	0.00076883	0.000404128	0.000694856	0.00128231	0.00128506	0.00174645	0.00127073	0.00244418	0.00328997	0.00409807	0.00428497	0.0038749	0.00361144	0.00324298	0.00231739	0.00222577	0.00165797	0.00175898	0.00167491	0.00183883
CC124_6h_s1_cell07.txt	6h	s1	0.00084016	0.000794883	0.000710926	0.000639067	0.000997843	0.001058	0.00108932	0.00121223	0.000398768	0.000694367	1.20216e-05	0.00102044	0.000677725	0.000415798	4.0079e-05	0.00034073	0.000535297	0.000689326	0.000877698	0.00074316	0.000897616	0.00132723	0.000760155	0.000589884	0.000532145	0.000320301	1.1178e-06	0.000429817	0.000264004	0.000650531	0.000256549	0.000350239	0.00120379	0.000863312	0.0013566	0.00278809	0.00349607	0.00390522	0.00327182	0.0030014	0.00244874	0.00211925	0.00126518	0.00137367	0.00132158	0.000474275	0.000879263
CC124_6h_s1_cell08.txt	6h	s1	0.00107466	0.000728844	0.000533775	0.000718481	0.00109051	0.000753884	0.00116461	0.000857757	0.000743776	0.000852172	0.000582737	0.000868333	0.00104838	0.000229265	0.00084895	0.000278854	0.000458343	0.000654138	0.000611489	0.000352707	0.000727521	0.000636694	0.000581655	0.000661484	0.000116495	0.000728776	0.000132158	8.07965e-05	0.000242991	0.000410889	0.000493025	0.000495199	0.000599537	0.00125896	0.00189865	0.00216026	0.00256787	0.00263651	0.00221935	0.00209317	0.00162085	0.00129021	0.00109441	0.000634136	0.000877219	0.0010705	0.000612742
CC124_6h_s1_cell09.txt	6h	s1	0.00150742	0.00169998	0.00152427	0.0014795	0.00163433	0.00144072	0.00169787	0.00160395	0.0014876	0.00149687	0.00120951	0.00133395	0.00102422	0.000880868	0.0010308	0.000690119	0.000991119	0.000643992	0.000969218	0.000521766	0.000680101	0.000780845	0.000811083	0.00116238	0.000740586	0.000445658	0.00086032	1.86038e-06	0.000635162	0.000709328	0.00042159	0.000681857	0.000885714	0.000888779	0.00164786	0.00225008	0.00265309	0.00322816	0.00253377	0.00224211	0.00175145	0.00161833	0.00146466	0.00111248	0.00125912	0.00047689	0.000782082
CC124_6h_s1_cell10.txt	6h	s1	0.00380623	0.00319831	0.00287928	0.00303653	0.00275538	0.00316682	0.00292736	0.00228111	0.0024426	0.00234275	0.0019474	0.0024341	0.00213699	0.00207037	0.00186971	0.00179974	0.00156207	0.00191645	0.00138196	0.00114506	0.00139236	0.00145942	0.00121587	0.00135746	0.00127535	0.00124875	0.000962921	0.000859935	0.00110963	0.00122842	0.00113228	0.000887966	0.000718608	0.000692478	0.000843442	0.00118971	0.000917993	0.000755482	0.000500626	0.000374755	0.000115431	0.000521899	0.000217326	0.000471138	0.00069617	0.000380231	0.000849356
CC124_6h_s1_cell11.txt	6h	s1	0.00281288	0.00233835	0.0016101	0.00197882	0.00197714	0.00166993	0.00167605	0.00185729	0.00169476	0.00144077	0.00137045	0.00123093	0.00118953	0.00128342	0.000762441	0.000842345	0.000551988	0.000898687	0.000835241	0.000780987	0.00135608	3.11901e-05	0.000823754	0.000953052	0.000858543	0.000709798	0.000605665	0.000556026	0.000740406	0.000738724	0.000960718	0.000600464	0.000346102	0.000309042	0.000678411	0.000576104	0.000745642	0.000333285	0.000285812	0	6.37444e-05	0.000379103	1.55409e-05	0.000133431	0.000277243	0.000476415	0.000229637
CC124_6h_s1_cell12.txt	6h	s1	0.000818741	0.000653386	0.000287711	0.0010682	0.000876193	0.00125696	0.000954179	0.000903437	0.00134342	0.00119151	0.00043402	0.000554572	0.000524102	0.000432027	0.000414267	0.000451167	1.23342e-12	0.000653157	0.00121821	0.000913382	0.000618742	0.000700555	0.000771738	0.000468968	0.000437359	0.000509032	0.000524147	0.000210291	0.000357057	7.94096e-05	0.000468111	0.000279783	0.000580313	0.00111691	0.00180841	0.00231019	0.00241645	0.00297192	0.001954	0.00210412	0.00192501	0.00182169	0.001198	0.00130772	0.00110423	0.000260098	0.00091313
CC124_6h_s1_cell13.txt	6h	s1	0.000822266	0.000868665	0.000571769	0.000611542	0.000614765	0.000952668	0.000813779	0.000911276	0.00116688	0.000172894	0.000560679	0.000591016	0.000853108	0.000619829	0.000702726	0.00055059	0.000191539	0.000582214	0.000590945	0.000573937	0.000178275	0.00089505	0.000108948	0.000226445	0.000309806	8.81414e-05	0.000248259	5.84912e-05	0.00052145	0.000215738	0.000398334	0.000705527	0.000801358	0.000813838	0.00104103	0.0025471	0.00255803	0.00256673	0.00277932	0.00189286	0.00170909	0.00159181	0.00115731	0.00126424	0.000709648	0.000622217	0.000921677
CC124_6h_s1_cell14.txt	6h	s1	0.00154741	0.000817855	0.000754412	0.000858048	0.00161659	0.000982784	0.00161969	0.000868739	0.00118995	0.00125233	0.000795266	0.000927749	0.0013405	0.000608145	0.000954309	0.000474962	0.000476251	0.00112724	0.00110369	0.00100833	0.00119086	0.000809412	0.00103731	0.000432275	0.000723498	0.000465214	3.43321e-05	0.000134691	0.00069835	0.000543141	0.000395881	0.000652722	0.0013612	0.00170468	0.00236822	0.00360358	0.00403906	0.00428286	0.00336474	0.0030343	0.00284663	0.00195665	0.00195613	0.0020028	0.0011992	0.00114539	0.00126584
CC124_6h_s1_cell15.txt	6h	s1	0.00173508	0.00122946	0.00145655	0.00138314	0.00183775	0.00190559	0.00154325	0.0010521	0.00156365	0.00131517	0.000885945	0.00111056	0.00133021	0.000492001	0.000967873	0.000670709	0.000390077	0.000883221	0.000973583	0.000873001	0.000643766	0.000820922	0.000650452	0.00104735	0.00063428	0.000161651	0.000241582	1.22171e-05	0.000256166	0.000599482	0.000584737	0.000408078	0.000684351	0.0014931	0.00177579	0.00309629	0.00346848	0.00323543	0.00257662	0.0018127	0.00126714	0.00145554	0.00145227	0.00118791	0.000987705	0.000849707	0.000858286
CC124_6h_s1_cell16.txt	6h	s1	0.00139786	0.00116592	0.00110595	0.000682109	0.00114775	0.000827655	0.00131571	0.00125135	0.00136384	0.000796305	0.000939027	0.000979518	0.00063941	0.000697119	0.000520274	0.000473243	3.77235e-06	0.000698311	0.000945826	0.000646049	0.00133589	0.00110178	0.000543467	0.000816462	3.77833e-06	0.000653653	0.000265584	0.000378893	0.00054471	0.00068369	0.000390213	0.000906051	0.000843378	0.00152928	0.00306224	0.00365917	0.00427197	0.004476	0.00408614	0.00295972	0.00266995	0.00222736	0.00159407	0.0016089	0.00132478	0.000999622	0.00110343
CC124_6h_s1_cell17.txt	6h	s1	0.00150902	0.00126055	0.00194773	0.00158083	0.00128789	0.0018854	0.001719	0.00127895	0.00142728	0.00107633	0.00124926	0.00118534	0.0014887	0.00123842	0.00101016	0.000982225	0.00105911	0.000743706	0.000783447	0.00127023	0.000707001	0.00127246	0.00107078	0.00047347	0.000884728	0.00103127	0.000759754	0.000866584	0.000926174	0.000755525	0.000810101	0.000795786	0.000552446	0.000882003	0.00167987	0.00202463	0.00176891	0.00211397	0.00208759	0.00175625	0.00171612	0.00117817	0.000846503	0.00123652	0.000808074	0.00102042	0.00114232
CC124_6h_s1_cell18.txt	6h	s1	0.00173413	0.00164987	0.00125413	0.00143394	0.00200087	0.00187066	0.00167349	0.00156895	0.00131691	0.000918655	0.00145564	0.0010893	0.00117406	0.000753259	0.000916836	0.00062661	0.000444099	0.000665338	0.000950272	0.000535021	0.000790521	0.000660963	0.000711602	0.000489472	0.000527827	0.00030218	0.000187433	0.000441457	0.000421215	0.000412089	0.000290915	0.000714382	0.000775954	0.000854553	0.00122094	0.00183994	0.00179522	0.00178852	0.00128684	0.00136221	0.000837654	0.000897069	0.000749671	0.00118808	0.000768769	0.000509743	0.000596998
CC124_6h_s1_cell19.txt	6h	s1	0.00195249	0.00169944	0.00136119	0.00126046	0.00223825	0.00163571	0.00164666	0.00164549	0.00140133	0.00122614	0.00120241	0.00112875	0.000832266	0.0010077	0.00123679	0.00117994	0.000838799	0.0010183	0.00122492	0.000659707	0.000888228	0.000915672	0.000808792	0.00065503	0.000585618	0.000279322	2.59077e-06	0.000407054	0.000423983	0.000232917	0.000381532	0.000131929	0.000803869	0.000457124	0.0010138	0.00184058	0.00242151	0.00274353	0.00206141	0.0014622	0.00152313	0.00063825	0.00075878	0.000255481	0.00068211	3.54576e-05	0.000616346
CC124_6h_s1_cell20.txt	6h	s1	0.000922071	0.000888652	0.00090782	0.000761184	0.00109887	0.0013189	0.00110691	0.000906963	0.00115748	0.00123015	0.000620418	0.000939266	0.00123143	0.000571127	0.000693429	0.000853487	0.000810185	0.000968554	0.000758749	0.000371507	0.000203432	0.000565149	0.000642839	0.000305107	0.000598329	0.000357673	0.000216357	6.40383e-12	0.000265012	0.000499996	0.000820437	0.000744944	0.000695347	0.00108173	0.00243093	0.0029406	0.00294656	0.00402513	0.00370697	0.00337513	0.00232662	0.00223228	0.00169559	0.00119517	0.00115575	0.00123947	0.00104612
CC124_6h_s2_cell01.txt	6h	s2	0.00139174	0.0014838	0.00161401	0.00113803	0.00123144	0.00102239	0.00170661	0.00129516	0.0010956	0.00136845	0.000777385	0.00051458	0.00144448	0.000214257	0.000654303	0.000455187	0.000413564	0.0012826	0.000331323	0.000296977	0.000355515	0.000731733	0.000571226	0.000327108	0.000622891	0.000805923	0	8.19419e-05	0.000271176	0.000520648	0.000105083	0.00016466	0.000466378	0.00093186	0.00123956	0.00178404	0.00222822	0.00135389	0.00207185	0.00125392	0.00161854	0.000752378	0.000703182	0.000518628	1.67616e-06	0.000366333	0.00041221
CC124_6h_s2_cell02-1.txt	6h	s2	7.686e-05	0.00037709	0.000167106	0.000336606	0.00103808	0.000891635	0.00027385	0.000557098	0.000736011	0.000253375	0.000556097	0.000627915	0.000397249	0.000276094	4.99412e-05	0.00029759	0.000942702	0.00036018	0.000587807	0.000759292	0.000651705	0.00056344	0.00109079	0.000471889	0.000394978	0.000627367	5.6087e-08	0.000354941	0.00045917	0.000870658	8.3622e-05	0.000863508	0.00154522	0.00152431	0.00214879	0.00333597	0.00410025	0.00436347	0.00395858	0.00311763	0.00283665	0.00224686	0.00178663	0.00150415	0.00158598	0.00131584	0.0013541
CC124_6h_s2_cell03.txt	6h	s2	0.00124404	0.000992594	0.000883996	0.000891512	0.00156216	0.000949535	0.00115024	0.00127196	0.0010186	0.000964656	0.00117324	0.000914303	0.000843552	0.000572009	0.000687013	0.000637932	0.000263577	0.000661599	0.00091325	0.00106981	0.000739609	0.000220517	0.000646898	0.000311356	0.000461581	0.000656383	0.000639765	0.000407983	0.000235156	3.19685e-11	0.000461811	0.000429465	0.000809677	0.00121261	0.00156678	0.00270905	0.00359136	0.00358399	0.00414322	0.00300607	0.0028471	0.00249683	0.00173558	0.00129108	0.00118273	0.000899527	0.00104112
CC124_6h_s2_cell04.txt	6h	s2	0.00131957	0.00105926	0.00210985	0.00165408	0.00202287	0.00183333	0.00191757	0.00135384	0.0015326	0.0010288	0.00155936	0.00152237	0.00161662	0.0012144	0.0012257	0.000705615	0.000879407	0.00163967	0.00125218	0.00095489	0.00133318	0.00108789	0.00152233	0.000943268	0.00110417	0.00127333	0.00103543	2.49476e-12	0.000842583	0.00083829	0.00159992	0.000867172	0.00147642	0.00149384	0.0018139	0.00185613	0.00285941	0.00279636	0.00212222	0.00240215	0.00197486	0.00160327	0.00164776	0.00124591	0.000681187	0.0010994	0.000978601
CC124_6h_s2_cell05.txt	6h	s2	0.00152806	0.00120228	0.00137068	0.00149098	0.00193377	0.00150561	0.00144448	0.00172427	0.00134339	0.00114165	0.00147314	0.00107488	0.00139031	0.00103843	0.00102629	0.00107582	0.00112493	0.00100579	0.00101186	0.00114651	0.00085248	0.00097928	0.00147702	0.000881151	0.00091361	0.000926549	0.00056695	0.000935582	0.000861365	0.00123103	0.000960019	0.00111907	0.00116076	0.00130156	0.00191556	0.00245662	0.00291361	0.00322582	0.00281442	0.00227223	0.00236641	0.00176246	0.00122721	0.00101126	0.00117686	0.00130693	0.00110612
CC124_6h_s2_cell06.txt	6h	s2	0.00145508	0.000808045	0.00122706	0.000923522	0.00113254	0.00104865	0.00136613	0.00123364	0.000854044	0.000556478	0.00119686	0.000816293	0.000699561	0.000705148	0.000700639	0.000586449	0.000720599	0.000427448	0.000836428	0.000669259	0.000390856	0.000540484	0.000788314	0.0009947	0.000600281	0.000313285	0.000421852	0.000399848	0.000294962	0.000429093	4.88015e-06	1.32911e-05	0.000782812	0.00106064	0.00152741	0.00231565	0.00299036	0.00297943	0.00292421	0.00242398	0.00212116	0.0019899	0.00142715	0.0012109	0.00109394	0.000857172	0.00094201
CC124_6h_s2_cell07.txt	6h	s2	0.00166024	0.00164938	0.00146822	0.0014322	0.001711	0.00217361	0.00152637	0.001639	0.0018688	0.00152092	0.00120909	0.00137366	0.000995446	0.000862325	0.000969634	0.000878364	0.000804401	0.000869218	0.000829163	0.000937211	0.000694206	0.000788212	0.000948605	0.00059139	0.000353714	0.000635508	9.47801e-06	7.12973e-05	1.16987e-06	0.00037494	0.000221088	0.000230889	0.00080508	0.00107665	0.00202525	0.00245148	0.00300874	0.00257377	0.00286899	0.00222394	0.00197033	0.00140159	0.00137384	0.000810599	0.000672712	0.00029863	0.000632713
CC124_6h_s2_cell08.txt	6h	s2	0.00150876	0.00166807	0.00191399	0.00179201	0.00177639	0.00214321	0.00122317	0.00175094	0.00141883	0.00145386	0.00113398	0.00119347	0.00113606	0.000730003	0.000635516	0.000708894	0.000751991	0.000612913	0.000978592	0.00114647	0.000798769	0.00120411	0.00064373	0.000435821	0.00111944	0.00061513	0.000135305	0.000408761	0.000408397	0.000655622	2.80354e-06	0.0012092	0.000999276	0.00104946	0.00185332	0.00186934	0.00260897	0.00271256	0.00194257	0.00216429	0.00251804	0.00188596	0.000938918	0.00152368	0.000965184	0.000676185	0.00112957
CC124_6h_s2_cell09.txt	6h	s2	0.00168526	0.0022542	0.00165641	0.00173828	0.00204786	0.00229599	0.0014426	0.00171338	0.00208304	0.00116134	0.00128853	0.00126391	0.000713306	0.000772139	0.00116898	0.00112285	0.000599895	0.0011428	0.000848413	0.000876446	0.000238892	0.00114097	0.00114834	0.000656341	0.00105085	0.000983754	0.000614115	0.000126055	0.000269378	0.000490308	0.000808073	0.0006098	0.000710242	0.000738494	0.00172201	0.00178251	0.00248433	0.00206155	0.00232837	0.00206219	0.0022726	0.00136602	0.0013638	0.000954083	0.000833426	0.00132141	0.00171283
CC124_6h_s2_cell10.txt	6h	s2	0.0011864	0.00156385	0.00126701	0.00120535	0.00120862	0.00142568	0.0010497	0.00105565	0.0014787	0.00132055	0.00104284	0.00123635	0.00122306	0.000906525	0.00046496	0.000809835	0.0011351	0.000940759	0.00135681	0.00119563	0.00053953	0.000364007	0.000872277	0.000229489	0.000899495	0.000741758	0.000387211	0.00050242	0.000628145	0.000500527	0.000790259	0.000318168	0.000655419	0.000860102	0.00105593	0.000823296	0.00122264	0.00156664	0.00149119	0.00110729	0.00112818	0.000996612	0.000512509	5.35272e-12	0.000516991	0.000163475	0.000493757
CC124_6h_s2_cell11.txt	6h	s2	0.00236858	0.00247588	0.00213105	0.00243833	0.00267253	0.0023598	0.00208433	0.00185894	0.00209211	0.001464	0.00178192	0.00123423	0.00150875	0.00108533	0.000798355	0.00084372	0.000854008	0.00129803	0.000694459	0.00126647	0.000433038	0.000489881	0.000679749	0.000580876	0.000554933	0.000789313	0.00023433	1.08282e-11	0.000304281	0.000503072	0.000314338	0.000662812	0.000750443	0.000520258	0.00039076	0.000918884	0.00118991	0.0015144	0.0010172	0.000791284	0.00126292	0.000325346	0.000503441	5.97279e-05	0.000682861	2.74558e-05	0.000395321
CC124_6h_s2_cell12.txt	6h	s2	0.00105254	0.000777249	0.000464315	0.000937483	0.00102721	0.00138432	0.000732289	0.00136984	0.00105342	0.000294715	0.000741507	0.000884947	0.0011317	0.000911519	5.97813e-06	0.000691094	9.17822e-05	0.00031256	0.000919656	0.000707517	0.000468238	0.000680946	0.000428722	0.000453879	0.000213334	0.000981701	0.000560698	0.000263714	0.000799024	0.000122099	0.000267563	0.000441126	0.00110146	0.00108499	0.00164471	0.00251129	0.00374438	0.00395627	0.00311438	0.00282526	0.00273995	0.00248411	0.0014456	0.00106655	0.00172981	0.00102665	0.00115922
CC124_6h_s2_cell13.txt	6h	s2	0.00127132	0.000987805	0.00163771	0.00154022	0.00154027	0.0019302	0.00125851	0.00112608	0.0015913	0.000968532	0.00165643	0.00149003	0.000851103	0.000645045	0.00095401	0.000883755	0.000950304	0.000785382	0.000727575	0.000754102	0.0009547	0.000602439	0.00131661	0.000800268	0.000264367	0.000378573	0.000474963	0.000324247	0.000262224	0.000518349	4.63855e-11	0.000623676	0.000649655	0.000938784	0.00109639	0.00236917	0.00313308	0.00383254	0.00362352	0.00276036	0.00250072	0.00184796	0.0014133	0.00118983	0.00093064	0.000936991	0.000764012
CC124_6h_s2_cell14.txt	6h	s2	1.63132e-12	0.000603542	0.000650156	0.000577811	0.00126777	0.000826552	0.000740263	0.000977062	0.00105084	0.000492819	0.000906803	0.00111982	0.000583858	9.10012e-05	0.000187503	0.00073858	0.000589616	0.000828225	0.00097112	0.000679954	0.000621987	0.000774052	0.000867093	0.000740872	0.000342644	0.000689488	0.000727639	0.000723361	0.000988232	0.000603808	0.000818977	0.000720909	0.00140231	0.00117762	0.00141038	0.00208226	0.00226663	0.00231511	0.00262029	0.00255672	0.00237278	0.00207589	0.00161023	0.00128565	0.00156096	0.00122041	0.00134065
CC124_6h_s2_cell15.txt	6h	s2	0.00119856	0.00139063	0.00129501	0.000853269	0.00154499	0.00183651	0.00116732	0.00108961	0.00133831	0.00128774	0.000829055	0.000631619	0.00095897	0.000798259	0.000556468	0.00050855	0.000875134	0.000963931	0.000667098	0.000576948	0.000596707	0.000611228	0.000546054	0.00029761	0.000757618	0.000286594	3.38513e-11	8.36272e-05	0.000529489	0.000379181	0.000654569	0.000385712	0.000619907	0.00114523	0.00153077	0.00245277	0.00286463	0.00327161	0.00326783	0.00289543	0.00253455	0.00145713	0.00117125	0.00110423	0.00120065	0.000526248	0.000857713
CC124_6h_s2_cell16-1.txt	6h	s2	0.000599641	0.000714147	0.000856092	0.000579271	0.00114193	0.000734464	0.000395547	0.00101298	0.00109468	0.000497724	0.000630844	0.000820535	0.000660119	0.000853523	0.000435851	0.000403461	0.000625123	0.000503058	0.000595885	0.000755137	0.000684448	0.000624565	0.000600892	0.000307458	0.000439248	0.000500782	3.37769e-06	0.000532793	0.000290237	0.000334669	0.000600423	0.000695288	0.00127918	0.000972118	0.00120977	0.00184305	0.00218035	0.00235918	0.002379	0.00200153	0.00168018	0.00139179	0.00131107	0.000851144	0.00121762	0.000736348	0.00130657
CC124_6h_s2_cell17-1.txt	6h	s2	0.000888181	0.00102798	0.00105696	0.000860621	0.00115212	0.000990194	0.000764301	0.000761864	0.000757723	0.000611635	0.000646049	0.000995659	0.000856166	0.000530026	0.000323788	0.000385952	0.000549632	0.000279813	0.0004517	0.000688625	0.000622204	0.000491822	0.000484017	0.000375616	0.000189214	0.000474751	0.000229901	0.000185745	0.000376443	0.000386645	0.000603836	3.48289e-09	0.000191292	0.000846703	0.000998273	0.00154595	0.00174042	0.0014604	0.00157647	0.00149898	0.00150195	0.00124825	0.000477094	0.000874691	0.000802715	0.000899498	0.00116043
CC124_6h_s2_cell18.txt	6h	s2	0.0014783	0.00200152	0.00214384	0.0018313	0.00209259	0.00164868	0.00167434	0.00115922	0.00134652	0.0012812	0.0010868	0.00131459	0.00114326	0.000973558	0.00115285	0.00080581	0.000726615	0.000836028	0.000861166	0.000706418	0.000548891	0.00130593	0.00066326	0.00089609	0.000980593	0.000547763	0.000619812	0.000570539	0.000703183	0.000715714	0.000215863	0.000306378	0.000402142	0.000674851	0.000327112	0.000857282	0.000527208	0.000507422	0.000669337	0.000156049	0.000500335	2.67143e-06	7.23971e-05	0.000259553	0.000238859	0.000424833	0.000649424
CC124_6h_s2_cell19.txt	6h	s2	0.00272182	0.00245283	0.00258691	0.00250914	0.00279908	0.00245119	0.00247424	0.00230402	0.00207479	0.0020866	0.00190635	0.00168328	0.00196463	0.00118176	0.00130596	0.00137268	0.000830427	0.0010731	0.00116519	0.00149813	0.000908709	0.000764612	0.000831842	0.00079799	0.000736934	0.000584312	0.000298032	0.000908656	0.000818443	0.000553316	0.000549407	0.000430985	0.00051123	0.000306996	0.000704662	0.0004045	0.000635334	0.000262925	0.000246113	0.000209931	0.000531667	0.000600165	0.000100832	0.000423753	0.000356178	2.82895e-11	0.000242769
CC124_6h_s2_cell20.txt	6h	s2	0.00214472	0.00140687	0.00167043	0.00164614	0.00234605	0.00158781	0.00156955	0.00199991	0.00119546	0.00139186	0.00103761	0.00120165	0.000982083	0.000921303	0.000407189	0.00110492	0.000942365	0.000976369	0.00121786	0.000932295	0.000840552	0.000510738	0.000933866	0.000840851	0.000800773	3.7232e-06	0.000469602	0.000565447	0.000224221	0.000597957	8.04469e-05	0.00059762	0.000515208	0.000927755	0.00181516	0.00232752	0.00246	0.00217938	0.00304472	0.00238639	0.00234958	0.00166464	0.001124	0.000874403	0.000368258	0.000461213	0.00118484
CC124_6h_s3_cell01.txt	6h	s3	0.002197	0.00230097	0.00220799	0.00234931	0.00188462	0.00209557	0.00229591	0.00180673	0.00162665	0.00172148	0.00207553	0.00149771	0.00147404	0.00148691	0.000966774	0.00133115	0.000781059	0.00105646	0.00100841	0.000884863	0.000802109	0.000967075	0.000492487	0.000514347	0.000887593	0.000838048	0.000605436	0.000935187	0.000458574	0.000866992	0.000363267	0.000500722	0.00032573	0.000499081	0.000634105	0.000662076	0.000986634	0.000822682	0.00115528	0.000774229	0.0004379	0.000486423	0.000666065	2.84184e-11	0.000658639	0.000410327	0.000250154
CC124_6h_s3_cell02.txt	6h	s3	0.00233375	0.00320592	0.00226138	0.00229277	0.00192257	0.00189409	0.0023081	0.00177577	0.0013346	0.00165618	0.00180549	0.00170793	0.000978217	0.00127496	0.000865571	0.00110467	0.00127684	0.000265742	0.000858385	0.000628036	0.000925717	0.000673263	0.000269463	0.000414264	0.000485487	0.000461081	0.000878456	0.000110256	0.000849182	2.14167e-11	8.45723e-05	0.000338314	0.000109707	0.000300547	0.000712183	0.000721267	0.000804156	0.000919458	0.00095441	0.000578201	0.000809522	0.00061559	0.000205525	0.000305035	0.000454677	6.99966e-05	0.000116014
CC124_6h_s3_cell03.txt	6h	s3	0.00093081	0.000980714	0.000723334	0.000917599	0.00141505	0.00126399	0.00141948	0.00123749	0.000979236	0.00125988	0.00109412	0.00102525	0.000173056	0.000336467	0.000672544	0.000815467	0.000222052	0.000553417	0.000558022	0.000610301	0.000751685	0.000935708	0.000644116	0.000703193	0.000211165	0.000350332	0.00028222	1.73839e-05	4.27826e-06	9.17725e-05	0.000313384	0.000628041	0.000304668	0.00104179	0.00173089	0.0020231	0.00311859	0.00362409	0.00344895	0.00326069	0.00256004	0.00206373	0.00187711	0.0011609	0.000832297	0.000949342	0.00060344
CC124_6h_s3_cell04.txt	6h	s3	0.00115652	0.00122853	0.00123262	0.00126215	0.00147019	0.00135459	0.00119824	0.00117179	0.00124746	0.00132905	0.000838994	0.000734162	0.000394219	0.00104719	0.000411677	0.000702823	0.000384261	0.000511866	0.000480818	0.000306277	0.000464622	0.000807937	0.000262298	0.000396915	0.000831022	0.000105391	0.000404427	0.000614938	0.000515005	0.000204732	0.000213536	0.000346907	0.000360275	0.000726784	0.00125198	0.00101529	0.00192919	0.0025377	0.00190898	0.00156083	0.00155634	0.00125212	0.00114861	0.000276002	0.000633485	0.000552416	0.000370254
CC124_6h_s3_cell05.txt	6h	s3	0.00234266	0.00238035	0.00220135	0.00174969	0.00205922	0.00197228	0.00217718	0.00199372	0.00194468	0.00150919	0.00237881	0.0013548	0.00112218	0.00119781	0.00125666	0.00158633	0.00120796	0.000762332	0.000876737	0.000888124	0.000884014	0.000558865	0.00065525	6.40689e-07	0.000914603	0.00101595	0.000233321	0.000398527	0.00049093	0.000737032	0.000481484	0.000696778	0.00109618	0.000448286	0.00123194	0.000863491	0.00150187	0.00128054	0.00179701	0.00189415	0.00140186	0.00104175	0.00133553	0.00035697	0.000150016	0.000255401	0.000544563
CC124_6h_s3_cell06.txt	6h	s3	0.000970574	0.00101851	0.000925338	0.00113547	0.00127771	0.00100671	0.00105376	0.00109738	0.00106066	0.000863734	0.000795919	0.000777112	0.000923325	0.00094227	0.000745191	0.000689182	0.000734172	0.000692909	0.000685943	0.000848029	0.000631612	0.000857137	0.000804813	0.000791534	0.000764298	0.000711093	0.000800331	0.000763931	0.000725913	0.000748484	0.00079466	0.000686214	0.000787908	0.000902499	0.00107658	0.00123127	0.00139055	0.00152026	0.0013787	0.00130332	0.00106914	0.00116466	0.00104464	0.000901175	0.000716984	0.000750771	0.000756025
CC124_6h_s3_cell07.txt	6h	s3	0.00245828	0.0022315	0.00189771	0.00193618	0.00243881	0.00217264	0.00233477	0.00151894	0.00140473	0.00175467	0.00129739	0.0014347	0.000953666	0.000745942	0.00120283	0.00124174	0.00116252	0.000195042	0.00112663	0.00102609	0.00138212	0.00109896	0.00090162	0.00118628	0.0010549	0.000798865	0.000828469	0.000556365	0.00111048	0.0012096	2.53778e-07	0.000877401	0.000779682	0.000927981	0.000814488	0.000454588	0.00108265	0.000836505	0.00100485	0.000935903	0.000923122	0.000675966	0.000831262	8.18217e-06	0.00124478	0.00116615	0.000325805
CC124_6h_s3_cell08.txt	6h	s3	0.00168144	0.00194665	0.00211802	0.00158506	0.0017127	0.0018729	0.00193704	0.00209201	0.00133826	0.00129926	0.0020223	0.000464756	0.000432716	0.0012526	0.000223788	0.000896441	0.000483446	8.60464e-05	0.000459076	0.0007966	0.00043933	0.000562216	7.81263e-06	0.000258905	0.000509259	0.000836224	0.000512347	0.000687386	0.000942009	0.000559425	0.000712283	0.000128499	0.000335332	0.000606125	0.000945719	0.000595442	0.00151072	0.00141323	0.00115614	0.0010501	0.00108211	0.00139352	0.00109806	0.000205991	0.000504649	0.000263624	0.000162784
CC124_6h_s3_cell09.txt	6h	s3	0.0011051	0.00167669	0.00118121	0.00121084	0.00171	0.00126373	0.00164649	0.000802497	0.000770087	0.0010572	0.00102553	0.00120521	0.000578402	0.00109707	0.000562954	0.00127593	0.000694904	0.000124877	0.000896601	0.00102269	0.000586872	0.00105659	0.000566866	0.000332567	0.00131295	0.000754496	0.000401329	0.000770063	0.000722044	0.000605499	0.000494396	0.000989547	0.000791655	0.000974768	0.00154948	0.00202977	0.00240712	0.0022582	0.00293007	0.00209653	0.00160546	0.00172865	0.00112009	0.00092884	0.000835228	0.00131401	0.000947589
CC124_6h_s3_cell10.txt	6h	s3	0.00130267	0.00140083	0.00145447	0.00100788	0.00130531	0.00113602	0.00150249	0.00137482	0.000951365	0.000974257	0.000952756	0.0010573	0.000860566	0.000818351	0.000761132	0.000867407	0.000770653	0.000960155	0.000421396	0.000703107	0.000849798	0.000680024	0.000542529	0.000398835	0.000978405	0.00061113	0.00061834	0.000663561	0.000862437	0.000611214	0.00101039	0.00104251	0.000529716	0.00065354	0.00105206	0.000646348	0.00103193	0.000910097	0.000577778	0.000904704	0.000629383	0.000838748	0.000706239	0.000516608	0.000719943	0.000799337	0.000748025
CC124_6h_s3_cell11.txt	6h	s3	0.00117248	0.00138713	0.000992395	0.000984567	0.00143638	0.0010279	0.0012216	0.00103955	0.00114984	0.000806551	0.000936995	0.000794635	0.000721759	0.000384677	0.000395715	0.000613738	0.00067773	0.000355851	0.000536771	0.000489775	0.00040745	0.000280029	0.000601701	0.000808505	0.000538511	0.000334287	0.000282803	0.000350887	0.000196011	0.000342295	0.000234287	3.30502e-06	0.000394519	0.000532264	0.0015203	0.00160821	0.00248029	0.0027918	0.00253345	0.00224125	0.00180561	0.00117412	0.00101566	0.000773946	0.00041491	0.000262603	0.000626937
CC124_6h_s3_cell12.txt	6h	s3	0.00105792	0.00187314	0.00141779	0.00166857	0.00181837	0.00175122	0.00210947	0.00237927	0.00149679	0.000979038	0.00172782	0.00182435	0.000951389	0.00115112	0.000943446	0.00131934	0.000883129	0.00063245	0.000988527	0.00144714	0.00108077	0.00138495	0.00133681	0.00119963	0.00113294	0.000112634	0.00112818	0.000883714	0.00104092	0.000684872	0.00128673	0.00069487	0.00115813	0.00130812	0.00213414	0.00230567	0.00355879	0.003248	0.00371294	0.00321479	0.00295842	0.00247234	0.00181357	0.00150167	0.00189057	0.00117152	0.00152403
CC124_6h_s3_cell13.txt	6h	s3	0.00172004	0.00192058	0.00199978	0.00188122	0.00157011	0.00174742	0.00198997	0.00168903	0.00141814	0.00167011	0.00140752	0.00133554	0.00133349	0.0009417	0.00116871	0.000822605	0.00112864	0.00105798	0.000878351	0.00124383	0.0011008	0.00141618	0.000741012	0.000398824	0.000324163	0.000495877	0.000510664	0.00054321	0.000402632	0.000350998	0.00018104	0.000603442	0.00068847	0.00107658	0.00139473	0.00198532	0.00292959	0.00318567	0.00332533	0.00242822	0.00223762	0.00165724	0.00130508	0.000965328	0.00112141	0.000902305	0.000752841
CC124_6h_s3_cell14.txt	6h	s3	0.000103989	0.000642878	0.000187456	0.000454434	0.000687231	0.000431581	0.000780106	0.000968184	0.000711902	0.00136835	0.000683321	0.000165588	0.000422129	0.000510201	0.00054233	0.00100338	0.000531852	0.000771088	0.00100236	0.000672359	0.0012761	0.000749976	0.000772054	0.000999302	0.000827337	0.000723654	0.000473815	0.000754821	0.00080904	0.00116516	0.000680784	0.000383444	0.00052776	0.00156359	0.00168322	0.0023031	0.00298584	0.00363342	0.00342755	0.00274809	0.00251963	0.00261643	0.00204931	0.00119297	0.0014825	0.00154736	0.00112022
CC124_6h_s3_cell15.txt	6h	s3	0.000423477	0.00102557	0.000246465	0.000721176	0.000857777	0.000523343	0.00104407	0.000224228	0.000681272	0.00103414	0.00109664	0.000681818	3.01412e-06	0.00107007	0.000707319	0.000460572	0.000218107	0.000460394	0.000312132	0.000217547	0.000523158	0.00195742	0.000753199	0.000993106	0.000993725	0.000912967	0.000695056	0.000843868	0.000948059	0.000560394	0.00078955	0.000562264	0.00111023	0.00214436	0.00279368	0.00334241	0.00413784	0.00458748	0.00494062	0.00399603	0.00387503	0.00265317	0.0025657	0.00126591	0.000980802	0.00121343	0.00121722
CC124_6h_s3_cell16.txt	6h	s3	1.95083e-05	0.00114595	0.000610271	0.000455946	0.000814146	0.000778492	0.00144998	0.00106233	0.00088243	0.000921032	0.00107403	0.000647685	0.000246152	0.000867253	0.000406595	0.000485989	0.000351482	0.000540239	0.00027754	0.000746483	0.000974912	0.000847331	0.000531741	0.00109436	0.000888844	0.000606652	0.000780976	0.000952367	0.000782431	0.000935566	0.00121245	0.000956693	0.00114509	0.00152075	0.00207337	0.00248071	0.00327785	0.00357384	0.00358896	0.0030285	0.00276472	0.00217296	0.00228952	0.00139156	0.00123834	0.00140469	0.000679257
CC124_6h_s3_cell17.txt	6h	s3	0.000630861	0.00105861	0.00113212	0.000542458	0.00110364	0.000858695	0.00110132	0.0012534	0.000990848	0.000600112	0.000709056	0.00041324	0.000820202	0.000813554	0.000500913	0.000423264	0.000220216	0.000466091	0.00082247	0.000859451	0.00127162	0.00139043	0.000872362	0.000553201	0.000973681	0.00076868	0.0009386	0.000595184	0.00126343	0.000360818	0.000366063	0.000845528	0.000834868	0.00190688	0.00199549	0.00290788	0.00338142	0.0042663	0.00382175	0.00372818	0.00272017	0.00244224	0.00209447	0.00129122	0.00169413	0.00133164	0.00145978
CC124_6h_s3_cell18.txt	6h	s3	0.000949481	0.000879439	0.000623223	0.000948247	0.000960477	0.000869352	0.000982979	0.000927711	0.00055538	0.000760129	0.000784184	0.000559754	0.000503025	0.00057985	0.000317661	0.000565037	0.000213369	0.00010679	0.000401484	0.000430602	0.000502732	0.000282029	0.000462173	0.000380727	0.000278401	0.000396732	0.000374602	0.000249483	0.000301239	0.000327702	0.000234199	0.000171847	0.000255482	0.000375821	0.000823356	0.00140283	0.00164591	0.00188096	0.00174132	0.00164022	0.00106054	0.000862435	0.000554838	0.000635973	0.000553756	0.000205201	0.000232243
CC124_6h_s3_cell19.txt	6h	s3	0.00139413	0.00179903	0.000734687	0.000675813	0.000913561	0.000936233	0.00136126	0.00108055	0.000733816	0.00143245	0.00123168	0.00118802	0.00080683	0.00079155	0.000456935	0.00116122	0.00104806	0.000384529	0.000885639	0.000757177	0.0009383	0.00108983	0.000502334	0.000729673	0.0010292	7.83501e-05	0.000543697	0.000532996	0.000641945	0.000630281	0.000577148	0.000467591	0.000878627	0.00102686	0.0016728	0.00202519	0.00195927	0.00261887	0.00253694	0.00245072	0.00195823	0.0021219	0.000788135	0.00122677	0.00102496	0.000444957	0.000862475
CC124_6h_s3_cell20.txt	6h	s3	0.000317666	0.00125345	0.000132182	0.000579822	0.000887312	0.000415268	0.00108776	0.00035363	0.000793545	0.000261144	0.00060018	0.000726406	0.000169547	0.000271939	0.000354127	0.000273541	0	0.000207421	0.000244493	0.000224202	0.000469926	0.000311198	0.000284013	0.000143217	0.000120585	0.000238063	0.000252281	0.00037801	0.000552017	0.000376479	0.000276205	0.000377396	0.0005504	0.000341105	0.000497697	0.00075704	0.00081119	0.000553628	0.000553546	0.000538134	0.000506893	0.000640457	0.000667779	0.000542079	0.000121006	0.0005094	0.000291286
CC124_8h_s1_cell01.txt	8h	s1	0.000996844	0.000265687	0.000791217	0.00128943	0.00072892	0.00122998	0.000958489	0.000952962	0.00102194	0.000673771	0.000643732	0.000991123	0.000181594	0.000535188	0.000187259	3.90527e-06	0.000626501	0.00132227	0.000992457	0.00051438	0.000691023	0.000741385	0.00054138	0.00125332	0.000588655	0.000923152	0.00064039	0.0009711	0.000732074	0.000600715	0.000105123	0.00131267	0.00110181	0.00149632	0.0021324	0.00285263	0.00380659	0.00372342	0.00421737	0.00329451	0.00296861	0.00234899	0.00166516	0.00166892	0.00126298	0.000561769	0.000881037
CC124_8h_s1_cell02.txt	8h	s1	0.00108825	0.00113048	0.00154096	0.00089787	0.00160564	0.000990527	0.00141519	0.00120233	0.000785007	0.000255066	0.000829176	0.00113139	0.000529349	0.000329218	0.000157985	0.000467564	3.67124e-05	0.000692191	0.000417976	0.000380423	0.0010127	0.00133853	0.000543891	0.000908857	0.00103476	0.000982874	0.000306544	0.000258345	3.67925e-06	0.000709637	0.000458664	0.000183134	0.000746927	0.00128045	0.00175474	0.00229367	0.00278995	0.00326454	0.0032765	0.0027596	0.00223064	0.00151045	0.00187603	0.00104576	0.000761776	0.000632495	0.000585503
CC124_8h_s1_cell03.txt	8h	s1	0.00148359	0.00135724	0.00129139	0.00137256	0.0017434	0.00179219	0.00173804	0.0020865	0.00149401	0.00144008	0.000924804	0.00152113	0.0015781	0.00133472	0.00153935	0.00125225	0.00173088	0.00168961	0.000710806	0.00185131	0.00175623	0.00192741	0.0017408	0.00164874	0.00173259	0.00189982	0.00160352	0.00162111	0.00134823	0.00154554	0.00180095	0.00162819	0.00235488	0.00200323	0.00265411	0.00307269	0.00367772	0.00409204	0.00422128	0.0033017	0.00323822	0.00298113	0.0020383	0.00215888	0.00115482	0.00190459	0.00197356
CC124_8h_s1_cell04.txt	8h	s1	0.000897865	0.00123052	0.00141702	0.00128828	0.0014278	0.00083843	0.00140184	0.0014218	0.00130292	0.00116621	0.000914431	0.00112721	0.000374937	0.000712257	0.000469035	0.000366404	0.000887115	0.000907742	0.000214626	0.000479685	0.000875396	0.00111673	0.000567816	0.001016	0.00066957	0.000694912	0.000594439	0.000704921	3.91897e-06	0.000771442	0.000344762	0.000363469	0.000700176	0.001515	0.00161113	0.00226718	0.00338823	0.00385585	0.00363572	0.00281687	0.00250367	0.00224341	0.00119109	0.00155845	0.00109003	0.00134284	0.000953393
CC124_8h_s1_cell05.txt	8h	s1	0.000776072	0.00063302	0.00123758	0.00129102	0.00112163	0.00128751	0.000983422	0.00162853	0.00147065	0.0013363	0.00110395	0.00128228	0.000555058	3.16032e-11	0.00021585	0.000427945	0.000869843	0.000679181	0.00154398	0.000646367	0.000820685	0.00119915	0.000692948	0.00117834	0.000616494	0.00122897	0.000905206	0.00110208	0.000273193	0.00124951	0.000640636	0.000657369	0.00153475	0.00184192	0.00205395	0.00338061	0.00399381	0.00490016	0.00464984	0.00410679	0.00298301	0.00246625	0.00206405	0.00166625	0.00116442	0.00126804	0.00162496
CC124_8h_s1_cell06.txt	8h	s1	0.00094426	0.00110851	0.0012218	0.001066	0.00111528	0.00195811	0.00121844	0.00115872	0.00138495	0.000726399	0.000659807	0.00123592	0.000833064	6.44089e-12	0.00103667	0.000598975	0.000589431	0.000865597	0.000357392	0.000495607	0.000818392	0.00140596	0.000746725	0.000667019	0.000946962	0.000680847	0.000943244	0.000490467	0.000416824	0.00067591	0.000382634	0.00101411	0.00132578	0.00154203	0.00189936	0.00285271	0.00320522	0.00353076	0.003541	0.00295022	0.00276556	0.00257965	0.00184462	0.00148953	0.00120708	0.00153638	0.00147794
CC124_8h_s1_cell07.txt	8h	s1	0.000971382	0.00125575	0.00105208	0.000965283	0.00133151	0.00124743	0.00119406	0.00107679	0.00102329	0.000972113	0.00093145	0.000649748	0.000959531	0.000603888	0.00033089	0.000229467	0.000493889	0.000672076	0.000454731	0.000630619	0.000908284	0.00095073	0.000730977	0.00060794	0.000453588	0.000698159	0.00016171	0.000341627	3.89658e-05	8.49372e-07	0.000119762	0.000148308	0.000494013	0.00120624	0.00137396	0.00212948	0.0021843	0.00240428	0.00276639	0.00194216	0.00183587	0.00146926	0.00105659	0.000905591	0.000574732	0.000300042	0.000535911
CC124_8h_s1_cell08.txt	8h	s1	0.000454245	0.00135294	0.001522	0.000795386	0.000870611	0.00101312	0.00155447	0.00112015	0.00136436	0.00101106	0.00101332	0.00128597	0.000956708	0.000783074	0.000271717	0.000753081	0.000320975	0.000656265	0.000648407	0.000745947	0.000758028	0.00124127	0.000906057	0.000816164	0.00125437	0.000547068	0.000738759	0.000843481	0.000117598	0.00102322	0.00089285	0.00108811	0.00132975	0.00126922	0.00174017	0.00187994	0.002876	0.00274781	0.00311617	0.00283737	0.0020388	0.00208518	0.00151337	0.00185749	0.00127702	0.00120327	0.00135411
CC124_8h_s1_cell09.txt	8h	s1	0.000308963	0.000604006	0.000916123	0.000561764	0.000711363	0.00126656	0.001063	0.000908064	0.000764722	0.000888971	0.000400857	0.000621239	0.000182759	0.000103701	0.000739546	3.80323e-06	0.000311618	0.000371872	0.000524261	0.000572934	0.00103797	0.000604169	0.000734145	0.000982612	0.000123589	0.000699687	0.000268983	0.000401297	0.000150557	0.000118986	0.000500927	0.000397562	0.00106234	0.000952502	0.00119703	0.00251622	0.0035716	0.00364818	0.00422716	0.00304692	0.00282142	0.0022786	0.00168275	0.00187204	0.000924816	0.00086342	0.000953968
CC124_8h_s1_cell10.txt	8h	s1	0.000665634	0.00069479	0.000485709	0.000363253	0.000757925	0.00118356	0.000574275	0.000717756	0.000673551	0.000731028	0.000476884	0.000222473	0.000169629	0.000332099	8.02894e-05	0.000319269	0.000191413	0.00070289	0.000212064	0.000273274	0.000450698	0.000508315	0.000404621	0.000812164	0.000596109	0.000436016	0.000168851	0.000350641	0.000145465	0.00014078	0.000102085	1.15098e-11	0.00036021	0.000834811	0.00146198	0.00240853	0.0029771	0.0034242	0.00312793	0.00270577	0.00267421	0.0014967	0.00102611	0.000969175	0.000406096	0.000341554	0.000540657
CC124_8h_s1_cell11.txt	8h	s1	0.00199341	0.00197373	0.00207851	0.00209073	0.00221599	0.00170934	0.00203623	0.00204846	0.00226663	0.00147459	0.0012378	0.00175214	0.00132495	0.00106003	0.00107632	0.00139808	0.000812522	0.00158555	0.000948611	0.000768837	0.00100489	0.00109578	0.000444549	0.000956851	0.000771541	0.000548019	0.000513961	0.000530067	2.05206e-06	0.00054801	0.000657027	0.000502202	0.000932458	0.000795405	0.000953615	0.00127225	0.00190359	0.00197878	0.00209342	0.00172395	0.00127934	0.00116989	0.000831321	0.000649318	0.000527539	0.000592745	0.000455214
CC124_8h_s1_cell12.txt	8h	s1	0.000784146	0.000665089	0.000676052	0.000565643	0.000747813	0.000989336	0.000919807	0.00120318	0.00145082	0.000793013	0.000505101	0.00102996	0.000290367	0.000448058	0.000434628	0.000614406	0.000421486	0.000561244	0.000685715	0.00110878	0.00124187	0.00120002	0.00109285	0.000926437	0.0010353	0.00113381	0.000372118	0.000378356	0.000367027	0.000469565	0.000506775	0.000923784	0.00161337	0.00114278	0.00179974	0.00295757	0.00352494	0.00420349	0.00483845	0.00346117	0.00356236	0.00256637	0.00246765	0.00193052	0.00136529	0.00129802	0.00162352
CC124_8h_s1_cell13.txt	8h	s1	0.00205804	0.00163719	0.00216544	0.0018795	0.00154769	0.00161818	0.00178557	0.00170067	0.00227702	0.00109367	0.00177615	0.00163228	0.000590113	0.000597363	0.000838593	0.000786748	0.000790329	0.000672124	0.000753923	0.000551347	0.000942116	0.000728084	0.00105566	0.000627462	0.00091942	0.00070238	0.000430892	0.000289995	1.9248e-11	0.000672971	0.000360396	0.000923102	0.000880881	0.000839467	0.00135589	0.00167453	0.00258875	0.00346834	0.00259852	0.00237634	0.00230233	0.00157558	0.00143366	0.00112267	0.000342325	0.000895661	0.000659397
CC124_8h_s1_cell14.txt	8h	s1	0.00171139	0.000996046	0.00107761	0.000876171	0.00110505	0.00150163	0.00125128	0.0010424	0.00116532	0.00112458	0.00107484	0.000922077	0.000626457	0.000635992	0.000400698	0.000799941	0.000144687	0.000445733	4.66688e-06	0.000470675	0.000877628	0.00123523	0.000436008	0.00046891	0.000459437	0.000438718	0.000532697	0.000628032	8.75974e-06	0.000327118	0.000402964	0.000793435	0.000983302	0.000592267	0.0014169	0.00212598	0.00235872	0.00298638	0.00350312	0.00274973	0.00256997	0.00142748	0.000841039	0.00157585	0.000988018	0.000271464	0.00123566
CC124_8h_s1_cell15.txt	8h	s1	0.000364956	0.000570277	0.000814557	0.000606993	0.00105279	0.00126387	0.000877204	0.00101187	0.000810105	0.000736117	0.000552016	0.00111517	0.000310684	8.93243e-05	0.000346082	0.000830744	0.000680325	0.000791849	0.000176356	0.00042137	0.000947712	0.000962992	0.000727926	0.000618701	0.000426374	0.00062553	0.000779925	0.000227856	3.07653e-06	0.00032353	0.000155787	0.00049846	0.00125176	0.00117282	0.00179969	0.00269364	0.00387361	0.00432425	0.00437453	0.00369352	0.00283906	0.00290209	0.0022291	0.00219779	0.00132739	0.000760665	0.00134945
CC124_8h_s1_cell16.txt	8h	s1	0.000703843	0.000947219	0.000828055	0.000908671	0.00116911	0.00136907	0.00105914	0.00100044	0.00124446	0.00159531	0.000937573	0.000835819	0.00127496	0.00104608	0.000533651	0.000654007	0.00095128	0.00154779	0.00125267	0.00129882	0.00190476	0.00179689	0.00160273	0.00154293	0.000834003	0.00164163	0.001313	0.001507	0.00114402	0.000994113	0.00157807	0.00171607	0.00159187	0.00258657	0.0034174	0.00424631	0.00535485	0.00575503	0.00621149	0.00499234	0.00411506	0.00384938	0.00302136	0.00336483	0.0026451	0.00232305	0.00205998
CC124_8h_s1_cell17.txt	8h	s1	0.000194945	0.000247959	0.000929481	0.000853603	0.00140535	0.000911704	0.000900804	0.000968723	0.000576553	0.000980532	0.0011829	0.000928702	4.5031e-05	0.000892106	0.000658746	0.000464439	0.000873498	0.00114111	0.00109087	0.00108378	0.00124805	0.00146249	0.00101003	0.00158326	0.00105001	0.00138182	0.000484473	0.00122879	0.000888249	0.00112359	0.00125163	0.000800705	0.00196541	0.00205813	0.00266623	0.00313347	0.0045104	0.00474698	0.00476906	0.00421684	0.00326668	0.00307319	0.00206353	0.00261957	0.00190876	0.00208371	0.00204823
CC124_8h_s1_cell18.txt	8h	s1	0.00173367	0.00180864	0.00182863	0.00183434	0.00200112	0.00197555	0.00185079	0.00195563	0.00184568	0.00160304	0.00151981	0.0017058	0.00123572	0.00144769	0.00124753	0.00138173	0.00138208	0.00160658	0.00130774	0.00128127	0.00138911	0.00151589	0.00149344	0.00129141	0.00145426	0.00116469	0.00109866	0.00114703	0.000695783	0.00127963	0.000952077	0.00101328	0.00149261	0.00180549	0.00226015	0.00263919	0.0033605	0.00339576	0.00365592	0.00312262	0.00250578	0.00245164	0.00169369	0.00169108	0.00115585	0.000882985	0.000830234
CC124_8h_s1_cell19.txt	8h	s1	0.000353499	0.000231436	0.00036611	0.000902147	0.00107092	0.00109905	0.00101486	0.00117489	0.000975292	0.00070506	0.000342391	0.00129681	0.000826111	0.000192169	0.00040794	0.000446306	0.000902145	0.000735531	0.00115145	0.000811997	0.00106461	0.00102054	0.000979671	0.00131434	0.000924154	0.00119442	0.000907612	0.00138448	0.000488817	0.000194227	0.000991228	0.00151065	0.00155145	0.00162954	0.00200064	0.00266614	0.00351842	0.00414163	0.00421487	0.00372074	0.00305579	0.00257767	0.00209651	0.00240957	0.00187661	0.00151033	0.00114593
CC124_8h_s1_cell20.txt	8h	s1	0.00068354	0.000659912	0.000567328	0.000972757	0.0012105	0.00127413	0.00121772	0.000697882	0.000903777	0.00105494	0.000930517	0.00121754	0.00109407	0.000210277	0.000686353	0.000602789	0.000506663	0.00107741	0.000697735	0.00110315	0.00114985	0.00142178	0.000915774	0.000961223	0.00124014	0.00125177	0.0009095	0.00108044	0.000851208	0.000529263	0.00104031	0.00102659	0.00167886	0.0018742	0.0022226	0.00305056	0.00380205	0.00431882	0.00421002	0.00344086	0.00279753	0.00225555	0.0019741	0.00187876	0.00116267	0.00149588	0.00166125
CC124_8h_s2_cell01.txt	8h	s2	0.00117547	0.00104636	0.000991123	0.00101861	0.00128563	0.0010925	0.00111368	0.00113628	0.000835131	0.00101433	0.000576256	0.000438904	0.000780536	0.000430118	0.000595114	0.000556288	0.000484779	0.000427601	0.000682982	0.000403445	0.000840192	0.00114603	0.000671274	0.000485251	0.00063246	0.000648561	0.000428099	0.000306114	0.000492948	2.90446e-06	7.80015e-05	0.000706281	0.000776004	0.00115286	0.00146946	0.00281662	0.00326463	0.00410191	0.00390539	0.00313835	0.00283125	0.00202067	0.00167971	0.00128921	0.00118002	0.00150796	0.00123045
CC124_8h_s2_cell02.txt	8h	s2	0.00118316	0.0013907	0.00132527	0.00151373	0.00138833	0.00112626	0.00138362	0.00133965	0.00140155	0.00137675	0.00112132	0.000871878	0.000821532	0.000699721	0.00074509	0.000690266	0.000663585	0.000954372	0.000946575	0.000558334	0.000676477	0.000698479	0.000624849	0.00098603	0.000891148	0.000446992	0.000600512	0.000120121	0.000176563	1.54467e-11	0.000310599	0.000666826	0.000386854	0.00102654	0.00224911	0.00334736	0.00414727	0.00459348	0.00471841	0.00408232	0.00293547	0.00256782	0.00185575	0.00132111	0.00120237	0.00129297	0.00128865
CC124_8h_s2_cell03-1.txt	8h	s2	0.000515381	0.000996372	0.000590253	0.000588171	0.000476875	0.000144872	0.000660635	0.000695536	0.000588147	0.000387012	0.000548548	0.000308865	0.00044316	0.000217385	0.000237229	0.00042524	0.000222608	0.000481667	0.000525021	0.000679488	0.000569242	0.000487092	2.60585e-05	0.000210046	0.000293728	0.0002181	7.3291e-05	7.10968e-07	0.000267379	0.000568557	0.000465901	0.000363705	0.000549577	0.000204268	0.0015406	0.00196601	0.00264668	0.00302746	0.00296108	0.00249341	0.00226507	0.00142034	0.00149753	0.00108942	0.00136509	0.000987881	0.00102668
CC124_8h_s2_cell04.txt	8h	s2	0.00311846	0.00292271	0.00250878	0.00261291	0.00261499	0.00235078	0.00264399	0.00243943	0.00229217	0.00200034	0.00222494	0.00186655	0.00216536	0.00197134	0.00152925	0.00159968	0.00140142	0.00179779	0.00148093	0.00119697	0.00119731	0.0015333	0.00121548	0.00109686	0.000957012	0.00108421	0.00135567	0.000661958	0.00105987	0.00122547	0.00107034	0.000912192	0.00101425	0.000833032	0.000849959	0.00145325	0.00122569	0.000949602	0.00111822	0.00086429	0.00042582	0.000562038	0.000631093	0.000452596	0.000500212	0.00056112	0.000670291
CC124_8h_s2_cell05.txt	8h	s2	0.00228578	0.00188381	0.0022185	0.00258893	0.00189022	0.0021357	0.00175888	0.00219092	0.00171155	0.00196082	0.00158585	0.00190571	0.00146034	0.00107548	0.00124488	0.000908486	0.000713652	0.00110363	0.00106745	0.00107551	0.000872535	0.00111244	0.000616025	0.00109433	0.000852602	0.000728828	0.000149052	4.14054e-05	0.000836643	0.000591514	0.000689339	0.000780526	0.000890937	0.0013142	0.00129042	0.00216043	0.0018071	0.00277369	0.00228782	0.00176889	0.00197256	0.00172741	0.00128699	0.00120449	0.000517086	0.00130605	0.000824469
CC124_8h_s2_cell06.txt	8h	s2	0.00109353	0.00136824	0.00107608	0.0016115	0.00113481	0.00131716	0.00144333	0.00127459	0.00105278	0.000967401	0.00111579	0.00130063	0.00102514	0.000807031	0.000878692	0.000893849	0.000971494	0.000987731	0.00104977	0.00104337	0.000982609	0.0010539	0.00120205	0.00106434	0.00113718	0.000441949	0.000931694	0.000508876	0.0011655	0.000961599	0.00103781	0.000756336	0.00126223	0.00151092	0.00203252	0.00272857	0.00312647	0.00368803	0.00378209	0.00314998	0.00264958	0.00218653	0.00187646	0.00181826	0.00140384	0.00143567	0.00124398
CC124_8h_s2_cell07.txt	8h	s2	0.00100427	0.00128033	0.0010451	0.000861436	0.0010109	0.00165578	0.00129998	0.00125167	0.000772489	0.0015337	0.000938008	0.00108783	0.00111423	0.00101384	0.000560669	0.00102389	0.000148204	0.000348254	0.000921392	0.000850285	0.000415599	0.00109256	0.00112417	0.000836627	0.000959318	0.000652863	4.28967e-05	3.13536e-06	0.000874799	0.000722667	0.000359105	0.000451882	0.000915477	0.00069795	0.00151287	0.00241913	0.00341335	0.00406389	0.00372418	0.00333136	0.00271526	0.00203886	0.00219174	0.00174703	0.000866756	0.00158443	0.00082859
CC124_8h_s2_cell08.txt	8h	s2	0.00193704	0.001921	0.00189496	0.00214604	0.00198425	0.00201769	0.00184154	0.0020185	0.00151825	0.00162596	0.00198663	0.00148457	0.00131185	0.00121272	0.00090204	0.00119225	0.00105899	0.000876685	0.0009552	0.00068926	0.000930169	0.00139655	0.000783447	0.00114162	0.00141199	0.000760359	0.000969859	2.69088e-06	0.000997394	0.000516224	0.000502712	0.00117864	0.00103675	0.00104381	0.0017678	0.00272185	0.00293436	0.00332859	0.00321157	0.00278532	0.00183864	0.00207156	0.0015847	0.00121385	0.00117782	0.00136087	0.00120583
CC124_8h_s2_cell09.txt	8h	s2	0.00198216	0.00223903	0.00178778	0.00205744	0.00169092	0.00158213	0.00188696	0.00164685	0.000743237	0.00158658	0.00153382	0.00112138	0.00141085	0.00078132	0.000745925	0.000869355	0.000750832	0.000761131	0.000390671	0.000605841	0.000526623	0.000999822	0.000211087	0.000395213	0.000547997	0.000235102	0.000388844	5.97688e-06	0.000294885	0.000109713	0.000429302	3.10172e-05	0.000336789	0.000141778	0.000621321	0.000852756	0.000616353	0.00110442	0.000669364	0.000388848	0.000274724	8.58422e-05	0.00124539	0.000416287	0.000113004	0.000797271	6.0149e-06
CC124_8h_s2_cell10.txt	8h	s2	0.00123771	0.00150216	0.000693851	0.001816	0.00129918	0.000799864	0.00104369	0.00126226	0.000987432	0.000778211	0.00131506	0.00100607	0.000686155	0.00035748	0.000600292	0.000552072	0.000703506	0.000774303	0.000771042	0.000796069	0.000965217	0.000906697	0.000962848	0.000845321	0.000745827	0.000519013	0.000386008	2.97791e-11	0.000134364	0.000293892	0.000305547	0.000850475	0.000961539	0.000973941	0.00163238	0.00288963	0.0039681	0.00400129	0.00358775	0.00331647	0.00284983	0.00194638	0.0016292	0.00109399	0.000753283	0.00148672	0.000942817
CC124_8h_s2_cell11.txt	8h	s2	0.00122729	0.000736313	0.000607964	0.000905033	0.0011283	0.00108252	0.00121305	0.00101417	0.000888406	0.00114919	0.000975717	0.000905997	0.000490039	0.00104863	0.000728283	0.000703015	0.000775645	0.000373477	0.000597458	0.0007774	0.000840749	0.00113112	0.000549599	0.00101363	0.00116868	9.51165e-05	0.000737817	0.00016184	0.000414879	0.00036507	8.35731e-13	0.000626359	0.000755027	0.000460642	0.00161211	0.00310554	0.00398898	0.00414206	0.00414347	0.00374656	0.00290567	0.00213391	0.00212995	0.00144652	0.00133873	0.00136878	0.000930729
CC124_8h_s2_cell12.txt	8h	s2	0.000787988	0.000944016	0.000653476	0.000726202	0.0010742	0.000752188	0.00018852	0.00125471	0.0003532	0.00091531	0.000371294	0.000693721	0.000596337	0.000684816	0.000384667	0.000129081	0.000342813	0.000627605	0.000708964	0.000529175	0.000686198	0.00122241	0.000545756	0.000777657	0.000419307	1.43451e-06	0.000114126	5.32676e-05	0.000572586	0.000448214	0.000419591	0.000217157	0.000739071	0.000944318	0.00172325	0.00276684	0.00430463	0.00466029	0.00472597	0.00382302	0.0030109	0.00232993	0.00211329	0.00152053	0.00141807	0.00133326	0.00101537
CC124_8h_s2_cell13.txt	8h	s2	0.00253185	0.00269738	0.00229528	0.00268066	0.00216514	0.002074	0.00243811	0.00178776	0.0019618	0.00152039	0.00195486	0.00204894	0.00159186	0.00108692	0.000965844	0.00123339	0.000830291	0.00111878	0.00134501	0.000722108	0.000833956	0.00108133	0.000822429	0.000249263	0.000617433	0.000427227	0.000508113	0.000147124	0.000416599	0.000450607	0.00011871	0.00059006	0.000488596	0.000427277	0.000721259	0.000998725	0.0017443	0.00161961	0.00187263	0.00114452	0.00105571	0.000654275	0.00076453	0.000408215	3.27352e-11	0.000551886	0.000734361
CC124_8h_s2_cell14.txt	8h	s2	0.00206395	0.00169551	0.00159024	0.00184613	0.0022322	0.0017235	0.00183096	0.00165735	0.00108431	0.00178716	0.00111198	0.000984688	0.00101665	0.00115779	0.000589803	0.000935946	0.000690649	0.000831662	0.0010105	0.000502306	0.000791335	0.000900905	0.000639002	0.000613542	0.000774072	0.000487124	0.000138294	0.000334381	0.000297556	0.00031364	0.000665096	0.000789131	0.000941176	0.00088184	0.00182407	0.00211363	0.00222791	0.0030581	0.00227261	0.00198184	0.00178117	0.00135492	0.00126085	0.000954456	0.000792233	0.000706384	0.000637699
CC124_8h_s2_cell15-1.txt	8h	s2	0.00125556	0.00144541	0.00119344	0.00175059	0.000729088	0.000910435	0.00108752	0.0014054	0.000288517	0.000831935	0.00104351	0.000677384	0.000956388	0.000505682	0.000257593	0.000193552	0.000371896	4.80579e-06	0.000477113	0.000424775	0.000228203	0.000595604	0.000326428	0.000986206	0.000334081	0.000108073	0.000176687	8.54169e-05	0	0.000422559	0.000764466	0.000122788	0.000217709	0.000111905	0.000201609	0.000354957	0.000188916	0.00101208	0.000251208	0.00084658	0.000804013	0.000402573	0.000222022	4.72514e-06	0.000228021	0.000952552	0.000372019
CC124_8h_s2_cell16.txt	8h	s2	0.00200083	0.00166279	0.0015287	0.00189235	0.00179108	0.00157569	0.00157714	0.00177119	0.00157584	0.00114064	0.00147368	0.00119275	0.000857526	0.000868543	0.000765306	0.000232471	0.000728016	0.000990646	0.000869419	0.00077897	0.000510838	0.000777095	0.000745253	0.000779475	0.000203306	0.000534678	0.000295403	0	4.09225e-07	0.000569267	0.000242695	0.000532031	0.000828061	0.000515827	0.000990659	0.00179887	0.00179295	0.00222805	0.00196282	0.00184835	0.00177804	0.00113852	0.00104237	0.000615717	0.000265464	0.000697592	0.000750748
CC124_8h_s2_cell17.txt	8h	s2	0.00272707	0.00193532	0.00188263	0.00216962	0.00228475	0.00168621	0.00202919	0.00191457	0.00174034	0.00187585	0.00153948	0.00128657	0.00169381	0.00161126	0.000915379	0.00141921	0.000636839	0.00102586	0.000735954	0.00120749	0.00144032	0.00114184	0.00124309	0.00157168	0.00126369	0.000724554	0.00119067	0.00063317	0.00118348	0.00107708	0.000959557	0.000464101	0.00118711	0.000993085	0.00112306	0.00157309	0.00133885	0.0016344	0.00152792	0.0015277	0.000731972	0.00118366	0.00105767	0.00122658	9.32279e-05	0.0012147	0.000854496
CC124_8h_s2_cell18.txt	8h	s2	0.00108741	0.000843141	0.00121895	0.000874363	0.00108706	0.00054155	0.00119343	0.00108012	0.000608266	0.000686944	0.00136818	0.000774609	0.000890554	0.000724293	0.000499982	0.000448227	0.000359666	0.00117436	0.000878847	0.000581057	0.000795046	0.00119938	0.000905767	0.00102988	0.00115101	0.000373467	0.00078703	0.000639253	0.000173348	0.000312877	0.000739146	0.00100817	0.00103543	0.0012234	0.00149362	0.00192503	0.00298356	0.00299916	0.00314721	0.00253387	0.00218605	0.00151432	0.00158014	0.00136199	0.00073936	0.00156307	0.00100346
CC124_8h_s2_cell19.txt	8h	s2	0.00191144	0.00156264	0.00169683	0.00193501	0.00186073	0.0016049	0.00164059	0.0020251	0.00202457	0.00157766	0.00167681	0.00148116	0.00139766	0.00130438	0.000874051	0.00120948	0.00138356	0.00139008	0.00098018	0.00125224	0.00117861	0.00150613	0.00135769	0.000841229	0.00148566	0.000955327	0.000829751	0.000300281	0.00117596	0.000606309	0.00106215	0.00147261	0.00131226	0.0017548	0.00201575	0.00351801	0.00338542	0.0050372	0.00430045	0.00341906	0.00313777	0.00233684	0.00192223	0.00186549	0.00152274	0.00141204	0.00131685
CC124_8h_s2_cell20.txt	8h	s2	0.00118658	0.00127187	0.000935995	0.000884367	0.00129278	0.00103685	0.00110509	0.00149888	0.00110042	0.00103384	0.00119098	0.00107249	0.00106946	0.000672363	0.000253332	0.000843831	0.00108553	0.000828	0.000295114	0.000620356	0.000479952	0.00120223	0.00076602	0.000814635	0.000761937	0.000175456	7.13481e-12	8.89961e-05	0.000531676	0.000342005	0.00102364	0.000387241	0.000417108	0.000567934	0.00115249	0.00231618	0.00220298	0.00283642	0.00213721	0.0017085	0.00150451	0.00173009	0.00086821	0.000754823	0.000933255	0.0013687	0.000891874
CC124_8h_s3_cell01.txt	8h	s3	0.000937611	0.000863866	0.00126926	0.000964492	0.00101328	0.00132225	0.00153328	0.0014204	0.00051347	0.000981565	0.000750001	0.00125844	0.000175853	0.00058335	0.000290455	0.000549825	0.000245403	0.000253616	0.000410125	0.000408133	0.000294332	0.00104327	0.000483796	0.000638145	0.000931052	0.000551907	0.000517391	0.000308181	1.54536e-13	0.000530985	0.000791531	0.000591088	0.000915407	0.00113295	0.00162854	0.00267989	0.00345268	0.00304323	0.00327969	0.00307771	0.0022338	0.00246216	0.00127593	0.000830579	0.00104293	0.00104653	0.000508102
CC124_8h_s3_cell02.txt	8h	s3	0.0012871	0.00139693	0.00139378	0.000943486	0.00106452	0.000978493	0.00129158	0.0010841	0.000787849	0.00111146	0.000645434	0.000873442	0.000652501	0.000591049	0.000342201	0.000395394	0.000646859	0.00109911	0.000807986	0.000224662	0.000820432	0.000603068	0.000695922	0.000694246	0.000767375	0.000769781	0.000721466	0.000609193	0.000429409	0.000591402	0.00114177	0.000820932	0.000733788	0.000394876	0.00156332	0.00120494	0.00160568	0.00124931	0.00144161	0.00164882	0.000982439	0.00101738	0.000450534	0.000696073	0.000347293	0.000498724	0.000529931
CC124_8h_s3_cell03.txt	8h	s3	0.00147323	0.00120876	0.00153966	0.00121815	0.00159098	0.00133197	0.00117537	0.000719974	0.00061207	0.00103685	0.000584671	0.000942458	0.000457224	0.0010377	0.000576015	0.000468352	1.97099e-07	0.000862244	0.00082078	0.000268242	0.000820647	0.00024909	2.64821e-05	0.000307997	0.000948864	0.000495295	0.000383166	0.000293852	0.000473386	0.000787779	0.000541001	6.44042e-05	0.000373297	0.000322424	0.000918385	0.000507744	0.00117008	0.00123598	0.00143159	0.00100487	0.000802722	0.00109187	0.00108701	0.000612282	3.22881e-05	0.000630355	0.000617889
CC124_8h_s3_cell04.txt	8h	s3	0.00107003	0.00104461	0.00114745	0.00133777	0.00133178	0.00125377	0.0013322	0.000978625	0.000845357	0.00104246	0.000954694	0.000918189	0.000507062	0.00058804	0.000417434	0.000377899	0.000133806	0.000762049	0.000840249	0.000517664	0.000545572	0.000912686	0.000920863	0.000529669	0.000128672	0.000234641	0.000577635	0.000100347	0.000214024	0.000242734	0.000641679	9.18553e-14	0.000567135	0.000792109	0.00143876	0.00197416	0.0028439	0.00264481	0.0025532	0.00205705	0.00165917	0.00174159	0.00126682	0.000905355	0.000809727	0.000273481	0.000214202
CC124_8h_s3_cell05.txt	8h	s3	0.0017129	0.00133698	0.00151466	0.00162551	0.00168228	0.00163547	0.00145363	0.00153322	0.00133938	0.00150967	0.00126464	0.00122903	0.000836068	0.000959621	0.00121061	0.000970627	0.000717466	0.00078514	0.000946878	0.000636491	0.000861058	0.000863137	0.000657818	0.00103585	0.000919741	0.000682416	0.000322362	0.000456963	0.000329788	0.000377041	0.000334741	0.000401732	0.000643192	0.000609019	0.001	0.00161403	0.00236959	0.00258474	0.00248259	0.00214379	0.00128903	0.0015145	0.00087514	0.00085518	0.000540152	0.000389656	0.000494562
CC124_8h_s3_cell06.txt	8h	s3	0.000975887	0.00110339	0.0014774	0.00103015	0.00138667	0.00137353	0.000954154	0.00110962	0.00109354	0.00118703	0.000931028	0.0011326	0.000375786	0.000766329	0.00100508	0.000549309	8.10034e-05	0.00104483	0.000585462	0.000875838	0.000767157	0.000838028	0.000558945	0.000374142	0.0013805	0.000974551	0.000363466	0.000689864	0.000365316	0.000743531	0.00119142	0.000855639	0.00127934	0.000791241	0.00191323	0.00268671	0.00305278	0.00292552	0.00290941	0.00278762	0.00287246	0.00207075	0.00151946	0.00130599	0.00145138	0.000953522	0.000616178
CC124_8h_s3_cell07.txt	8h	s3	0.00174208	0.000989187	0.00107428	0.00113569	0.00126715	0.00129316	0.000798527	0.000961723	0.000515088	0.000868922	0.000841643	0.000860191	0.00036898	0.000909141	0.000646271	0.00033655	0.00030857	0.000597311	0.000579188	0.000711165	0.000964167	0.000685885	0.000237578	0.000666366	0.000741288	0.000663255	0.000361284	0.000250047	0.00038297	9.5685e-05	0.000658783	0.000680546	0.000324046	0.000995064	0.00116301	0.00177048	0.00249155	0.00192057	0.00240798	0.00169208	0.00112708	0.00133484	0.000621434	0.00097427	0.00109537	0.000916543	0.000211678
CC124_8h_s3_cell08.txt	8h	s3	0.00258453	0.00232237	0.0026876	0.00236035	0.00208377	0.00241313	0.00180865	0.00214287	0.0014942	0.00173812	0.00142781	0.00155409	0.00143353	0.00133026	0.00108941	0.00146407	0.000744168	0.00121016	0.00113852	0.000713879	0.00102137	0.000959638	0.000553738	0.00123971	0.000826954	0.00104323	0.00106761	0.000879281	0.000794801	0.000966005	0.000665295	0.000702648	0.000829824	0.000638827	0.000732578	0.000822145	0.000454572	0.000746337	0.000150384	0.000419829	0.000428396	0.000612902	1.12708e-05	2.49808e-05	2.17666e-11	0.000373336	0.000487507
CC124_8h_s3_cell09.txt	8h	s3	0.00301956	0.00284618	0.00241525	0.00257917	0.00259527	0.00242638	0.00227248	0.00224066	0.00173922	0.00199837	0.00196131	0.00156264	0.00152381	0.00164589	0.00160775	0.00121225	0.00125386	0.00102916	0.00154194	0.00109748	0.00109439	0.000953164	0.000955751	0.000882593	0.00111849	0.000541076	0.00045954	0.00081142	0.00079355	0.000851919	0.000918917	0.000776443	0.000346738	0.000205842	0.0007723	0.000538274	0.000307233	0.000567783	0.00048702	0.000414055	0.000321928	0.000444743	0.000201738	0.000560404	0.000545988	0.000465331	0.000290934
CC124_8h_s3_cell10.txt	8h	s3	0.000579633	0.000676572	0.00072064	0.000540172	0.000698536	0.0011762	0.00103858	0.000643304	0.000343529	0.000662738	0.000543119	0.000665366	0.000106709	0.000733552	0.000497908	5.326e-05	0.000298324	8.71642e-05	0.000319887	0.000470927	0.000555612	0.000471228	0.00078337	0.000568365	0.000300665	0.000255834	0.000256169	7.42575e-06	5.24653e-05	0.000528168	0.000664523	0.000212278	0.000766948	0.000669703	0.00192145	0.00267874	0.00368321	0.00379039	0.00351718	0.0031345	0.00246326	0.00225167	0.00131853	0.00118364	0.000951525	0.00115354	0.000645149
CC124_8h_s3_cell11.txt	8h	s3	0.000683354	0.00015769	0.000297432	0.000839237	0.000419859	0.000610116	0.00053419	0.000772257	0.000311621	0.00055823	0.000609179	0.000508785	0.000281624	0.000259234	0.000189206	0.000286461	0.000288907	0.000715183	0.00038217	0.000646474	0.000544734	0.000484011	0.000649983	0.000722074	0.000824785	0.00064239	0.000444334	0.000427794	0.000188938	0.000500271	0.000736759	0.000668971	0.00110275	0.0010448	0.00168773	0.00294743	0.00327928	0.00406052	0.00330289	0.00304938	0.00260105	0.00213265	0.00177674	0.00178541	0.00175373	0.00102423	0.000847125
CC124_8h_s3_cell12.txt	8h	s3	0.0013283	0.000606956	0.00138068	0.00150662	0.00129906	0.00144847	0.00141184	0.000957289	0.000499963	0.00124862	0.00114651	0.000858356	0.000647171	0.000272909	4.31288e-06	0.000143422	3.36764e-05	0.000361513	0.000750668	0.000635263	0.000775587	0.00102584	0.00101483	0.00030938	0.000710231	0.000334593	0.000300249	0.000145094	0.000218359	0.000822227	0.000288131	0.000481221	0.000811429	0.000947545	0.00201732	0.00271349	0.00354582	0.00352815	0.00371541	0.00292199	0.00188294	0.00172664	0.0015137	0.0010794	0.00140137	0.00109931	0.000494001
CC124_8h_s3_cell13.txt	8h	s3	0.00222403	0.00261723	0.00260858	0.00198384	0.00219028	0.00233953	0.00232921	0.00253615	0.00203165	0.00173437	0.00158626	0.00182974	0.00144719	0.00141036	0.00143354	0.00123934	0.00104347	0.000960993	0.00134772	0.00144533	0.000702312	0.00124248	0.00103562	0.00127389	0.00102922	0.000695645	0.000522711	0.000667563	0.000937923	0.000734644	0.000588701	0.000633403	0.00128515	0.00128844	0.00146532	0.00282603	0.00345724	0.0036587	0.00343385	0.00285389	0.0025234	0.00172614	0.00183261	0.000749674	0.00065828	0.000978716	0.000669795
CC124_8h_s3_cell14.txt	8h	s3	0.00302872	0.00257513	0.00288659	0.00272981	0.00283985	0.00210298	0.0023227	0.00185859	0.00235992	0.00223235	0.00203087	0.00224894	0.00158911	0.00171152	0.00162733	0.00127131	0.000799552	0.00157595	0.00107094	0.000945144	0.000852004	0.00124787	0.000795096	0.00118324	0.0012007	0.00109831	0.000472415	0.000786498	0.000542371	0.000817606	0.000898592	0.00104987	0.000953157	0.000496474	0.000987102	0.00131517	0.00154853	0.00154195	0.0012107	0.00132817	0.00121545	0.000829763	0.000714528	0.000797793	0.000929751	0.000661942	6.05882e-06
CC124_8h_s3_cell15.txt	8h	s3	0.00143998	0.000998923	0.00129375	0.0013429	0.00125448	0.00135892	0.00135948	0.00114551	0.000796227	0.000450651	0.000946821	0.000856569	0.000487895	0.00040526	0.000430387	0.000680835	0.000503047	0.000598828	0.000701596	0.000101347	0.000558895	0.000510766	0.000719955	0.000622151	0.000339334	0.000108744	2.35988e-12	0.000351739	0.000388203	0.000369023	0.000138952	0.00013597	0.000199791	0.000564336	0.000917309	0.00159733	0.00174051	0.00206235	0.00169753	0.00166038	0.00127277	0.0010933	0.000480884	0.000431728	0.000417022	0.00028907	8.01366e-05
CC124_8h_s3_cell16.txt	8h	s3	0.00245877	0.0019404	0.0021749	0.00232474	0.00171376	0.00175223	0.00174549	0.00178999	0.00139721	0.00145897	0.00117049	0.00115301	0.000962812	0.00139753	0.000900612	0.00045756	0.000667627	0.00122631	0.000535176	0.000702545	0.000621636	0.00117427	0.000743633	0.000732768	0.000709092	0.000466661	8.52415e-05	0.000190533	0.000352973	0.000539059	0.000350903	0.000448908	0.000759139	0.000413152	0.000964478	0.00092321	0.0020572	0.0016485	0.00170711	0.00105411	0.000778059	0.000724236	8.48184e-07	0.000705137	0.000533808	0.000711967	0.000403467
CC124_8h_s3_cell17.txt	8h	s3	0.00272193	0.0031336	0.00287539	0.00249257	0.00231697	0.00261108	0.00230465	0.00217187	0.00206551	0.00192552	0.00222145	0.00170201	0.00134842	0.00170934	0.0010632	0.000924929	0.00115515	0.00122317	0.00127116	0.000683466	0.00121269	0.00064798	0.00084852	0.000533281	0.000700286	0.000492068	0.000602868	0.000662555	0.000536936	0.000545438	0.000546105	3.41146e-05	0.000710272	0.000724189	0.000744529	0.000885327	0.00150687	0.00129623	0.00064033	0.000588226	6.73649e-05	0.000333642	1.22073e-05	0.000356231	9.91126e-05	0.000144515	0.000190434
CC124_8h_s3_cell18.txt	8h	s3	0.000955383	0.000820823	0.00122761	0.00122458	0.00129815	0.00162525	0.00115786	0.00116681	0.00119532	0.00100994	0.00122438	0.000841658	0.000265992	0.000747345	0.000473623	0.000825628	9.33196e-05	0.000308137	0.00077929	0.000746607	0.000885527	0.00090581	0.000205024	0.000833806	0.000637133	2.9614e-06	0.000254501	0.00017546	0.000150471	0.000390911	0.000318264	0.000620505	0.000781793	0.000653779	0.00182434	0.00258258	0.00367498	0.00398899	0.00381862	0.00296746	0.00252201	0.00191705	0.00175442	0.0013857	0.00132212	0.00101136	0.00065766
CC124_8h_s3_cell19.txt	8h	s3	0.000922006	0.000959507	0.00124352	0.00148975	0.00138174	0.00138638	0.00138793	0.00123503	0.00104822	0.000797569	0.000715893	0.00127233	0.000630989	0.000815321	0.00020786	0.000746474	0.000326988	0.00079299	0.00100869	0.000579468	0.000807504	0.000936439	0.000597395	0.000748564	0.000956601	0.000623738	0.000836771	0.000361955	4.7937e-06	0.000562602	0.000757542	0.000173249	0.000627949	0.000747726	0.00173593	0.00240606	0.00336477	0.00302637	0.00295835	0.00253818	0.00202752	0.00185431	0.00158925	0.000737002	0.000516203	0.000586763	0.000472552
CC124_8h_s3_cell20.txt	8h	s3	0.00167187	0.000994669	0.00137753	0.00134478	0.00115038	0.0014234	0.00128059	0.00109902	0.00122141	0.000993389	0.00067218	0.0010863	0.000588411	0.000653031	0.000592337	0.000288769	4.78918e-05	0.000704973	0.000680562	0.000588497	0.00045781	0.00100937	0.000371104	0.00089874	4.29699e-06	0.00046696	4.67405e-05	0.000843287	0.000161217	0.000230677	0.000525643	0.000277689	0.000764708	0.000378247	0.0013596	0.0020079	0.0024376	0.00246026	0.00221271	0.00217475	0.00169748	0.00125234	0.00105628	0.000686895	0.000406338	0.00059783	0.000514414
CC124_10h_s1_cell01.txt	10h	s1	0.000927451	0.000775753	0.00102736	0.000787686	0.000656058	0.000833288	0.00108107	0.000932358	0.000947333	0.000763715	0.000857439	0.00040142	0.000383913	0.00019508	0.000597999	0.000407189	0.000366467	0.000638818	0.000513989	0.000260394	0.000716734	0.000373811	0.000246946	0.000364388	0.000289143	6.03844e-06	0.000329171	0.000161787	0.000190851	2.94746e-06	0.000300098	0.000465394	0.00043976	0.000942499	0.00140281	0.00278553	0.00351079	0.00364361	0.00370373	0.00285636	0.00243766	0.00195436	0.00117559	0.00119261	0.000867398	0.000880729	0.000682301
CC124_10h_s1_cell02.txt	10h	s1	0.00276101	0.00238916	0.00268556	0.00228388	0.00246888	0.00293886	0.0019659	0.00185467	0.0013061	0.00133614	0.00155142	0.00194291	0.00209068	0.000946833	0.0012722	0.000780737	0.0011024	0.000938122	0.00128852	0.000857148	0.000844279	0.00111232	0.00126479	0.000496889	0.000420142	0.000784547	0.000428706	0.000670365	0.000369433	0.000655086	0.000358662	2.43311e-12	0.000697658	0.00011596	0.00122225	0.00113696	0.00201032	0.00195755	0.0018689	0.00157539	0.000774057	0.000702126	0.00074703	9.61636e-05	0.00033224	0.000580317	0.000449127
CC124_10h_s1_cell03.txt	10h	s1	0.000748529	0.00106271	0.000453833	0.00108597	0.00105757	0.00129289	0.00142469	0.00117916	0.000799324	0.00128984	0.000697813	0.00070357	0.000851038	0.00066594	0.000787963	0.000249597	2.6263e-12	0.000819185	0.00041758	0.000886913	0.000798326	0.000980369	0.000881921	0.000575811	0.000831385	0.000430682	0.000479402	0.000277775	0.000460693	0.000918719	0.000531959	0.000899661	0.00146067	0.00174531	0.00280975	0.0042112	0.00506238	0.00550315	0.00510319	0.00440658	0.00328563	0.00273901	0.00188608	0.00172209	0.00164555	0.00116544	0.000867753
CC124_10h_s1_cell04.txt	10h	s1	0.000466524	0.000142565	0.00061325	0.00066747	0.000223337	0.000792861	0.000842631	0.000480882	0.000609993	0.000899507	0.000604196	0.000687966	0.000399652	0.000223491	0.000388025	0.000437037	0.00031193	0.000399232	0.000504588	0.000376009	0.000754478	0.000749349	0.000925042	0.00086581	0.00099862	0.000402761	0.000340465	0.000150641	0.000422348	0.000424831	0.000579615	0.000867866	0.00136211	0.00144443	0.00243957	0.00379655	0.00422794	0.00439557	0.00420223	0.00328859	0.00340775	0.00247037	0.00208206	0.0013707	0.0015321	0.00126326	0.00141606
CC124_10h_s1_cell05.txt	10h	s1	0.000879327	0.000715358	0.00108287	0.00101935	0.000773234	0.00107542	0.00106947	0.000658521	0.000831328	0.000439485	0.00101309	0.000517463	0.000688511	0.00033733	0.000849072	0.000524588	4.86186e-05	0.000199076	0.000277493	0.000283247	0.000975751	0.000650445	0.000734277	0.000961276	0.000586791	0.000128326	0.000116922	4.46973e-06	0.000414167	0.000179397	0.000461467	0.000730472	0.000783664	0.00122008	0.00224691	0.0032235	0.00425126	0.00441461	0.00417842	0.00331312	0.00245537	0.00240596	0.00144809	0.00111445	0.000659041	0.000783297	0.000572105
CC124_10h_s1_cell06.txt	10h	s1	0.00104682	0.000644259	0.00121587	0.000948966	0.00134928	0.00129671	0.00137481	0.00125458	0.000773652	0.000745172	0.000744743	0.000472463	0.00088374	0.000680601	0.000911463	0.000639049	0.000750257	0.000817832	0.000247674	0.000718595	0.000367369	0.000525188	0.000951514	1.68681e-05	0.000161468	0.000454923	0.000260668	0.000242786	1.36088e-11	0.00121073	0.000414054	0.000568657	0.000416287	0.000832419	0.00102363	0.00193967	0.00281466	0.00308746	0.00273725	0.00229826	0.00131182	0.00125691	0.000921768	0.000125451	0.00088255	0.000643778	0.000767234
CC124_10h_s1_cell07.txt	10h	s1	0.00126814	0.000954719	0.000773251	0.000888403	0.000573264	0.00107661	0.000930191	0.000816653	0.000675867	0.000604611	0.000403871	0.000458424	0.000586844	0.000578306	0.000344003	7.91257e-05	0.000261854	0.000374219	0.000409176	0.000639537	0.000832267	0.000382593	0.000610007	0.000265743	0.000639153	2.64757e-12	0.000271984	0.000202405	3.13684e-05	0.000300094	0.000401174	0.000485365	0.00115999	0.00127518	0.00211083	0.00344576	0.00404095	0.00411218	0.00399747	0.00275932	0.00236969	0.00201364	0.00130853	0.00101623	0.000827401	0.00104922	0.000901107
CC124_10h_s1_cell08.txt	10h	s1	0.00073106	0.000560046	0.000800295	0.00128908	0.00112644	0.00126909	0.00105044	0.000745648	0.000804214	0.000911916	0.000687212	0.00074543	0.000413002	0.000595099	0.000455935	0.000249275	0.00030816	0.000279105	0.000638041	0.000206311	0.00108516	0.000539834	0.000810044	0.000434489	0.000963641	0.000196723	0.000304498	3.14344e-06	0.00032941	0.000331373	0.000177102	0.000628971	0.00139527	0.00150493	0.00236053	0.00401105	0.00489548	0.00472483	0.00496582	0.00433813	0.00329102	0.00252208	0.00208736	0.00129767	0.00142095	0.00147831	0.00121611
CC124_10h_s1_cell09.txt	10h	s1	0.00175808	0.00152985	0.00131864	0.00149819	0.00152974	0.00150266	0.00141776	0.00150264	0.00151468	0.00112473	0.00168408	0.00126988	0.00109123	0.000766716	0.00131058	0.000916969	0.000743211	0.000627449	0.00042621	0.000486592	0.000857737	0.000407642	0.000469651	0.00103014	0.000857016	0.000379321	0.000192392	0.00027862	6.59083e-06	0.000598416	0.000250749	0.000426469	0.000514098	0.000213392	0.00120738	0.00180753	0.00246316	0.00284009	0.0024677	0.00214686	0.00166962	0.00116942	0.00111124	0.000795054	0.000690844	0.000435544	0.000939798
CC124_10h_s1_cell10.txt	10h	s1	0.00119002	0.00163067	0.00152444	0.0013479	0.00164404	0.00159129	0.00159664	0.0014397	0.00113938	0.00133037	0.00136538	0.000557359	0.000983592	0.00103646	0.000841049	0.000999975	0.000892529	0.000887279	0.000714063	0.00123333	0.00113385	0.00138489	0.00108382	0.00116641	0.000690863	0.000592953	0.000868526	8.86323e-13	0.000706454	0.00054294	0.000542965	0.000796142	0.00124194	0.00155753	0.00212602	0.00328031	0.00403994	0.00413883	0.00386914	0.00346373	0.00286474	0.00222243	0.00172077	0.00147457	0.00118975	0.00115489	0.00101776
CC124_10h_s1_cell11.txt	10h	s1	0.000916986	0.00119436	0.000896304	0.00085448	0.000731568	0.00113136	0.000922828	0.00102584	0.000632263	0.000901573	0.000796949	0.00038109	0.000321152	0.000624892	0.000612075	0.000728704	0.000381256	0.000634584	0.000504988	0.000973907	0.000769348	0.000606763	0.000822641	0.00046718	0.000509493	1.4286e-06	8.30379e-05	0.000139837	9.18487e-05	0.0004986	0.000348543	0.000936352	0.000881056	0.0012542	0.00225975	0.00297832	0.00412383	0.0042242	0.00361797	0.00349627	0.00229711	0.00226728	0.00168537	0.00129499	0.000607497	0.000841547	0.00122413
CC124_10h_s1_cell12.txt	10h	s1	0.000674811	0.00154404	0.00157516	0.00123477	0.00110623	0.0014593	0.00129837	0.00135014	0.00148785	0.000346943	0.000977256	0.00093667	0.000891553	0.000509114	0.00101263	2.25462e-05	0.000366106	0.000861401	0.000376342	0.000616849	0.0010913	0.000802625	0.00045248	0.000860705	0.000734481	0.00032127	0.00094654	0.000411859	0.000273157	0.000779613	0.000470595	0.00115327	0.00107564	0.00104895	0.00149983	0.00137004	0.00211783	0.00252115	0.0027627	0.0022532	0.00149774	0.00132364	0.000800423	0.000972648	0.000590306	0.000603699	0.000739799
CC124_10h_s1_cell13.txt	10h	s1	0.000792632	0.00127321	0.00110339	0.000913583	0.00125205	0.00161088	0.00125238	0.000870997	0.000995414	0.00101155	0.000786736	0.000690342	0.000604912	0.000145909	0.000261242	0.000802692	0.000882271	0.000119562	0.0006996	0.000603627	0.00105738	0.000461891	0.000606583	0.00032916	0.000624656	1.90957e-05	2.59305e-06	0.000208613	0.000285076	0.000181465	0.000222996	0.000444552	0.00121267	0.00157876	0.00191762	0.00327871	0.00400572	0.00459595	0.00359402	0.00359365	0.00295016	0.00247332	0.00143542	0.0014593	0.000939636	0.00105456	0.000727662
CC124_10h_s1_cell14.txt	10h	s1	0.00175601	0.00160307	0.00150151	0.00168153	0.00177226	0.00172246	0.00156276	0.00149732	0.00108995	0.00144556	0.00128336	0.00103125	0.00114645	0.00108024	0.000896467	0.000319064	0.000802222	0.000842122	0.000767857	0.000798821	0.000970829	0.00100837	0.000579887	0.000560756	0.000748145	0.000485887	0.000339388	0.000271024	0.000307996	0.000452433	0.000364961	0.000482826	0.000509703	0.00096153	0.00103557	0.00178762	0.00249527	0.00230797	0.00230919	0.00156582	0.00124772	0.00136084	0.00106257	0.000644007	0.000529785	0.000439071	0.000477355
CC124_10h_s1_cell15.txt	10h	s1	0.00292241	0.00296922	0.00283536	0.00320294	0.00267853	0.00241321	0.00269631	0.00253171	0.00214728	0.00215924	0.00186249	0.00185847	0.00195859	0.00165574	0.00166437	0.00138772	0.00121616	0.00125433	0.00157631	0.00127722	0.00128451	0.00110483	0.00114082	0.0013737	0.00134869	0.00116391	0.000929181	0.00127699	0.00102694	0.00116023	0.00135009	0.000815958	0.000809153	0.000667983	0.000346401	0.000855417	0.000896944	0.000603689	0.000716666	0.000417116	0.000685811	0.000146952	0.000214696	0.000319579	0.000125518	0.000356049	0.000481059
CC124_10h_s1_cell16.txt	10h	s1	0.000685888	0.000671609	0.00129877	0.000967544	0.00090452	0.00200973	0.00120025	0.00114956	0.000349048	0.000770884	0.000946833	0.00120026	0.000889913	8.77317e-06	0.000468592	2.7106e-07	0.000853213	0.000426395	0.000514256	0.000384573	0.000332722	0.000388622	0.000727096	0.000225572	0.000354443	0.000572328	0.000588275	0.000131773	0.000958716	0.00105824	0.000461154	0.000285656	0.00103881	0.000657617	0.00114658	0.00190328	0.00238178	0.00247754	0.00278568	0.00252573	0.0010993	0.00160659	0.00118173	0.00102114	0.000466654	0.000962693	0.000874409
CC124_10h_s1_cell17.txt	10h	s1	0.00168934	0.00155894	0.0017801	0.0012868	0.0016297	0.00175522	0.00126881	0.000955549	0.00128949	0.0010806	0.00169875	0.000620975	0.00068659	0.000492331	0.000241566	0.000573308	0.000529835	0.000835081	0.000833186	0.00110997	0.00116496	0.000884497	0.000649651	0.000910744	0.00047413	0.000369953	0.000155199	0.000212837	0.000308266	0.000357378	0.000310543	0.000624915	0.000652989	0.00128483	0.00175434	0.00344109	0.00385371	0.00431856	0.00444805	0.00352115	0.00280624	0.00212452	0.00173312	0.000930044	0.000924127	0.000412087	0.000468058
CC124_10h_s1_cell18.txt	10h	s1	0.00123402	0.00172135	0.0019028	0.0015468	0.00184893	0.00155388	0.00129762	0.0014563	0.00148133	0.00145305	0.00111567	0.000864249	0.000643616	0.000682269	0.000659573	0.000590002	0.000836224	0.000890695	0.000674703	0.000747316	0.000924099	0.000461878	0.000489547	0.000527231	0.000512668	0.000413317	0.000410682	0.000328582	0.000238954	0.000905818	0.000474329	0.000130796	0.000348522	0.000954195	0.00113536	0.00242798	0.00311962	0.00329304	0.00350794	0.00311372	0.00258348	0.00140163	0.000940848	0.00107953	0.000701747	0.000547705	0.000602963
CC124_10h_s1_cell19.txt	10h	s1	0.000918702	0.000790609	0.00070707	0.000938409	0.00117263	0.00110734	0.00108849	0.00103673	0.00101929	0.00092536	0.000873536	0.000718959	0.000741396	0.000619859	0.000495142	0.000428111	0.00066421	0.000630686	0.000659023	0.00115139	0.000838181	0.000435424	0.00102932	0.000681678	0.000556793	0.000467199	0.000774986	2.35094e-11	0.000598269	0.000640189	0.000384158	0.000736909	0.00124847	0.00121004	0.00171148	0.00295084	0.00400675	0.00403935	0.00412627	0.00345468	0.00291549	0.00237372	0.00187162	0.00156495	0.00149913	0.00118675	0.000863472
CC124_10h_s1_cell20.txt	10h	s1	0.00131878	0.000843751	0.000869036	0.0007467	0.000739004	0.00104911	0.00131928	0.000770518	0.00109438	0.00103043	0.0013396	0.000576252	0.000435951	0.000573476	0.00058912	0.000211974	0.000523323	0.000443367	0.00088771	0.000372113	0.000683507	3.16502e-06	0.000705845	0.000376045	0.000346308	5.79274e-05	0.000363439	0.000154009	0.000490084	0.0002011	0.000110956	8.26691e-05	0.000729272	0.000928606	0.00159839	0.00192312	0.00262942	0.00259709	0.00268535	0.00230881	0.00247632	0.0018573	0.00091641	0.000817886	0.000671313	0.000341189	0.000450178
CC124_10h_s2_cell01.txt	10h	s2	0.00102184	0.00124899	0.000843362	0.00112661	0.0010024	0.00103874	0.00124226	0.00159572	0.00113985	0.00108401	0.00104834	0.000897749	0.000596366	0.000878915	0.000543691	0.000433295	0.000787426	0.000216398	0.000259579	0.000363599	0.00035882	0.000760424	0.000492167	0.000394752	0.00062029	3.19062e-06	0.000180805	0.000722782	0.000614661	7.79723e-05	0.000562907	0.00052251	0.000368744	0.000708581	0.00172366	0.00190995	0.00209644	0.00279198	0.00249331	0.00204364	0.00171909	0.00140638	0.000979394	0.000608551	0.00124798	0.00100524	0.000602351
CC124_10h_s2_cell02.txt	10h	s2	0.00116547	0.000996441	0.00125655	9.39681e-05	0.000791717	0.00105702	0.00113407	0.00156212	0.00113088	0.000513666	0.00119706	0.000759388	0.00095792	0.000277482	0.0006606	0.000875052	0.000421739	0.000341246	3.72094e-05	0.000801685	0.000337961	0.000792881	0.000623794	0.000343023	0.000706929	0.000433527	0.000399873	0.000332128	0.000112811	0.00014186	0.000657326	0.000629449	0.000491063	0.00127027	0.0020337	0.00302885	0.00319585	0.0041232	0.00412615	0.00310899	0.00305925	0.00258632	0.00153015	0.00103828	0.000910334	0.000650473	0.000997181
CC124_10h_s2_cell03.txt	10h	s2	0.0015685	0.00163765	0.00134276	0.00150518	0.00131214	0.00143608	0.00123509	0.00162989	0.00126399	0.00127254	0.00111091	0.00100325	0.000975128	0.000748752	0.00091183	0.000653548	0.000782302	0.000774967	0.0007	0.00075247	0.000782885	0.000869646	0.000809162	0.000851399	0.000576882	0.000565092	0.000430811	0.000318834	0.000337024	0.000143544	0.000582272	0.000421274	0.000491922	0.000705799	0.00128276	0.00179944	0.00192586	0.00282344	0.00253773	0.00226401	0.00176913	0.00144967	0.00108929	0.000793461	0.000780657	0.000672751	0.000483711
CC124_10h_s2_cell04.txt	10h	s2	0.00333082	0.00345919	0.00297343	0.00278188	0.00290382	0.00297941	0.00253672	0.00249451	0.00249193	0.00263951	0.00236141	0.00214912	0.00194652	0.00195902	0.00206173	0.0015143	0.00168269	0.00153126	0.00149785	0.00137751	0.00172433	0.001227	0.00147165	0.00134016	0.00120473	0.000864654	0.000983189	0.00110934	0.000967049	0.00131183	0.000914915	0.00070032	0.000854334	0.000654268	0.000793961	0.00113286	0.000796389	0.000839566	0.000854121	0.00114938	0.000391951	0.000669092	0.000506475	0.000269604	0.000130598	0.000412699	0.00106781
CC124_10h_s2_cell05.txt	10h	s2	0.00132251	0.00133194	0.000908991	0.00124305	0.00155452	0.00117955	0.00142482	0.0014103	0.00111874	0.00100391	0.00130995	0.00120176	0.000748505	0.00094089	0.000944687	0.000371937	0.000994216	0.000978063	0.000520804	0.000880761	0.000443779	0.000514668	0.000740241	0.000479168	8.52934e-05	0.000375004	0.000386406	4.77612e-05	5.16004e-06	0.000286625	0.000383951	7.05794e-05	0.000435534	0.00082485	0.00155305	0.00193843	0.00237127	0.00284917	0.00276644	0.00223906	0.00201454	0.00181169	0.00107676	0.00096103	0.00103577	0.000820054	0.000844277
CC124_10h_s2_cell06.txt	10h	s2	0.000927301	0.00125289	0.0010754	0.000917919	0.00113673	0.00120091	0.000999855	0.00125217	0.00102771	0.00087101	0.00140965	0.000682284	0.000351736	0.000167076	0.000996915	0.000504164	0.000764485	0.000484283	0.000942464	0.000539925	0.000435786	0.000394986	0.000471251	0.000314502	0.000632727	7.08887e-05	0.000630801	0.000353346	0.000398951	0.000872739	0.000753627	5.35061e-06	0.001027	0.000529585	0.00148494	0.0019298	0.00242022	0.00300062	0.00247054	0.00241136	0.00172742	0.00147583	0.00103473	0.000990229	0.000881247	0.00102055	0.00134461
CC124_10h_s2_cell07.txt	10h	s2	0.00171498	0.00203908	0.00170432	0.00160805	0.00175249	0.00173376	0.00175693	0.00201211	0.00147645	0.0013765	0.00163248	0.00136495	0.0012838	0.000570053	0.00111048	0.000668843	0.000886294	0.000915459	0.0011271	0.00105557	0.000905273	0.00099987	0.000823315	0.000732882	0.000708228	0.000380888	0.000432177	0.000141918	3.45363e-06	0.000276128	0.00039687	0.00013221	0.000389654	0.000669093	0.00163564	0.00218786	0.00273243	0.0033285	0.00321926	0.0027708	0.00233488	0.00174545	0.000989735	0.000810398	0.000890312	0.000526456	0.00066889
CC124_10h_s2_cell08.txt	10h	s2	0.000457604	0.000189091	0.000578899	0.000443152	0.000864006	0.00106289	0.0011969	0.00118553	0.000453631	0.000892678	0.000402461	0.000634168	0.000880496	0.000784076	0.000399241	0.000406777	0.00070154	0.000935427	0.000558778	0.000513583	0.00108834	0.00128383	0.00104547	0.000674475	0.000792303	0.000582004	0.000619199	0.000939149	7.58362e-05	0.000619811	0.000357756	9.70003e-07	0.000680588	0.00147264	0.00218531	0.0035895	0.00412701	0.00508637	0.00479388	0.00429013	0.00349879	0.00317779	0.00229953	0.00183519	0.00172991	0.00161179	0.00122835
CC124_10h_s2_cell09.txt	10h	s2	0.00241173	0.00238854	0.00220336	0.00197507	0.00213957	0.00202718	0.00236178	0.00225234	0.00171523	0.00187079	0.00186116	0.00195688	0.00178446	0.00127409	0.00160302	0.00100424	0.00127402	0.00137964	0.00160301	0.00121471	0.00162961	0.00129619	0.00129163	0.00167722	0.00118897	0.00097628	0.000979628	0.000742394	0.00078486	0.000820319	0.000529591	0.000774217	0.00107841	0.00126845	0.00170391	0.00235261	0.00249045	0.00339383	0.00343125	0.00300365	0.00250041	0.00200693	0.00182127	0.00135218	0.00139788	0.000983653	0.00102869
CC124_10h_s2_cell10.txt	10h	s2	0.00161262	0.00175005	0.00153274	0.00167765	0.00193202	0.00171292	0.002111	0.00214766	0.0017677	0.00165169	0.00101145	0.00122254	0.00092872	0.000910503	0.00110061	0.000675546	0.000934538	0.00105	0.00108684	0.000596113	0.000841647	0.000951423	0.000618423	0.000895423	0.000936389	0.000638939	0.000437727	1.08061e-06	0.000170739	0.000313239	0.000634717	0.000388471	0.000628374	0.00111677	0.00171213	0.00184327	0.00373329	0.00374952	0.00352687	0.00325398	0.00289387	0.00208104	0.00165083	0.00110376	0.000959555	0.000800187	0.000919424
CC124_10h_s2_cell11.txt	10h	s2	0.000997271	0.00143439	0.000915402	0.00108573	0.00120225	0.00107052	0.00150474	0.0012611	0.000836766	0.00124286	0.000994164	0.000780828	0.000792772	0.000665223	0.00087681	0.000444012	0.000816152	0.000916257	0.000784545	0.000290949	0.000660025	0.000535813	0.000774229	0.000445227	0.000585694	0.000182106	0.000678108	0.000129201	0.00030295	6.34549e-06	0.000191103	1.21326e-05	0.000543713	0.00146391	0.00150755	0.00215943	0.00286596	0.00372914	0.00387083	0.00335483	0.00302132	0.00185446	0.00122567	0.00122211	0.000906778	0.00102742	0.000610094
CC124_10h_s2_cell12.txt	10h	s2	0	0.000258614	2.9614e-05	0.000219844	0.000670619	0.000674901	0.000815816	0.000830053	0.000688808	0.00138446	0.000752472	0.000722469	0.000612114	0.000876996	0.000719247	0.00054882	0.000677815	0.00104133	0.000956809	0.000834659	0.000848524	0.00141879	0.00113132	0.000864352	0.0011395	0.000773696	0.000871256	0.000331969	6.87833e-05	0.000303921	0.00119197	0.000682095	0.000945671	0.00150784	0.00213163	0.0033323	0.00395723	0.00468102	0.00476596	0.00445993	0.00376838	0.00317367	0.00221114	0.00206161	0.00186818	0.00178159	0.00165543
CC124_10h_s2_cell13.txt	10h	s2	0.000844745	0.000421679	0.000586117	0.000203991	0.000635894	0.00123261	0.00110173	0.00113263	0.000916016	0.000450818	0.000861819	0.000993251	0.000639234	0.000409858	0.000547593	0.000665734	0.000366779	0.000423455	0.000695472	0.00109352	0.00110012	0.000960786	0.00131433	0.000884485	0.000982951	0.00044253	0.000753196	0.000556093	0.000763435	0.000827072	0.000580974	0.000640318	0.000488969	0.00144372	0.00224022	0.00305761	0.00368327	0.00474437	0.005053	0.00483015	0.00284604	0.00298212	0.00263409	0.00147784	0.00212704	0.00196717	0.00150454
CC124_10h_s2_cell14.txt	10h	s2	0.00137967	0.00122751	0.00100265	0.00138396	0.0010783	0.00165267	0.00151474	0.00172685	0.00125153	0.001605	0.00107591	0.00166211	0.00141025	0.000559839	0.00115932	0.00102401	0.000785222	0.00137294	0.00148681	0.00177715	0.00131645	0.00186371	0.00135854	0.0011961	0.00157361	0.000684477	0.000829944	1.15784e-10	0.000700027	0.00055363	0.00112637	0.00129278	0.000478267	0.00104166	0.0019278	0.00290333	0.00285891	0.00416636	0.00363651	0.00456621	0.00355309	0.00260081	0.00121968	0.0016941	0.00165259	0.0014363	0.00127462
CC124_10h_s2_cell15.txt	10h	s2	0.000137838	0.000565882	0.000137133	0.000367905	0.000154742	0.001159	0.00128781	0.00158357	0.000782705	0.000697961	0.000858687	0.000745222	0.000749351	0.000280978	0.00100027	0.000319946	0.0003377	0.000520902	0.000853018	0.000731002	0.000955599	0.00090092	0.00125363	0.00119677	0.000866949	0.000419446	0.0011533	0.000559207	0.000255464	0.000688355	0.00078931	0.000813828	0.000644541	0.00155615	0.0015698	0.00279494	0.00370472	0.0037563	0.00391199	0.00393469	0.00295053	0.00230793	0.00235623	0.00130502	0.00177735	0.00156693	0.00148833
CC124_10h_s2_cell16.txt	10h	s2	0.00163886	0.0015712	0.00151483	0.00148099	0.00193578	0.00156382	0.00176	0.00206126	0.00137468	0.00183488	0.00176001	0.00148164	0.00110521	0.00129395	0.000754651	0.000542161	0.000986129	0.00116216	0.000535097	0.00138035	0.00159096	0.00089143	0.00126415	0.000860929	0.00132266	0.000439891	0.000652656	0.000747935	0.000162257	0.000685777	0.000617596	0.00061529	0.000520305	0.000343071	0.00166302	0.00169828	0.0016939	0.00203674	0.00224096	0.00171933	0.001279	0.00117263	0.000701893	0.000550561	0.00106685	0.000349212	0.000410126
CC124_10h_s2_cell17.txt	10h	s2	0.000892166	0.00108692	0.000890124	0.000986032	0.00139164	0.000845444	0.00134346	0.0013123	0.00107016	0.00117119	0.000980687	0.00102214	0.00126368	0.000968862	0.00123352	0.000960938	0.000860614	0.000684893	0.000933452	0.00115163	0.00137884	0.00128163	0.00133181	0.00121924	0.00123216	0.000846603	0.0012109	0.000984424	0.00100745	0.00107037	0.00103112	0.000880099	0.00136301	0.00184169	0.00209055	0.00276285	0.00354999	0.00415148	0.00397287	0.00408181	0.0031802	0.00281711	0.0024715	0.00227196	0.00192369	0.00193742	0.00183519
CC124_10h_s2_cell18.txt	10h	s2	0.000522289	0.00146361	0.0015305	0.00137007	0.000817464	0.00146812	0.00121806	0.000932491	0.00140755	0.000928619	0.00127283	0.00091558	0.00057192	0.00108544	0.000593335	0.000471402	0.000598879	0.000499563	0.000627046	0.000603923	0.000954073	0.00120979	0.000741933	0.00079781	0.000665673	0.00054096	0.000682857	0.000400709	0.000223021	1.04281e-11	0.000254292	0.00021486	5.63383e-05	0.00102575	0.00108569	0.00142905	0.00262229	0.00323545	0.00347555	0.00312942	0.00215123	0.00202606	0.00210329	0.000719078	0.00115456	0.000525172	0.0012441
CC124_10h_s2_cell19.txt	10h	s2	0.00140601	0.00198726	0.00159879	0.000864877	0.00106878	0.00110507	0.00152731	0.00122608	0.00106616	0.00119317	0.00129472	0.00120434	0.00078085	0.000459612	0.000791324	0.00035657	0.000946093	0.000583357	0.00102488	0.000384255	0.000459409	0.000944824	0.00125293	0.000520389	0.00105806	0.000422542	0.000348045	0.00030088	3.02497e-12	0.00043129	0.000837301	0.000104079	0.000235007	0.000380955	0.000490766	0.000586194	0.00015679	0.000690861	0.0011324	0.000800959	0.000428066	0.00020969	0.000232757	0.000248163	0.000441149	0.000216088	0.000107639
CC124_10h_s2_cell20.txt	10h	s2	0.000462964	0.00105139	0.000897717	0.000864299	0.00114922	0.0010615	0.00122438	0.00170598	0.000914146	0.00126039	0.0014363	0.00072478	0.000857271	0.000703294	0.000608667	0.000347194	0.000847035	0.000576136	0.000977696	0.00101254	0.000542189	0.00147007	0.000770291	0.000666629	0.000382965	0.000506218	0.000690159	0.000321107	0.0003983	0.000240342	0.000520416	0.000614169	0.000788708	0.000916044	0.00127928	0.00252239	0.00276858	0.00304964	0.00310409	0.00323895	0.00263174	0.00158477	0.00160924	0.00137514	0.000807911	0.00138666	0.000809663
CC124_10h_s3_cell01.txt	10h	s3	0.00118316	0.00142102	0.00128796	0.00112004	0.00130099	0.00122502	0.00114341	0.00126384	0.00123795	0.00103573	0.00102417	0.00112497	0.000956012	0.000951265	0.000468096	0.000973694	0.000904522	0.000854263	0.000946794	0.000540597	0.00113917	0.000942449	0.000931073	0.000869105	0.000678356	0.000646378	0.000834266	0.000258819	0.000345487	7.63777e-05	0.000645941	0.000697772	0.000781583	0.00101645	0.00107067	0.00175701	0.00202055	0.00233089	0.00218975	0.00202363	0.00148125	0.00159127	0.00103392	0.000685335	0.000980681	0.00112653	0.00146599
CC124_10h_s3_cell02.txt	10h	s3	0.00283694	0.00258817	0.00280082	0.00263717	0.00251991	0.00256008	0.00241012	0.00269563	0.00235362	0.0024639	0.00232873	0.00196791	0.00188724	0.00134284	0.00134739	0.00156452	0.00152985	0.00146329	0.00155812	0.00106269	0.00123326	0.00185605	0.00125994	0.00157537	0.000528557	0.000668822	0.00104208	0.000582287	0.000571926	0.000240983	0.000273402	2.61591e-12	0.000791666	0.00109035	0.00078002	0.0021793	0.00264036	0.0025703	0.00252554	0.00236492	0.00213782	0.00133136	0.00100615	0.00112317	0.00055985	0.00103859	0.000864454
CC124_10h_s3_cell03.txt	10h	s3	0.000980825	0.00113126	0.000493179	0.000936626	0.00133796	0.00115315	0.00159213	0.0015268	0.00107982	0.000695082	0.000704208	0.00110093	0.000448288	0.00046899	0.000688544	0.00120628	0.00075646	0.00121333	0.00133973	0.00118307	0.000910655	0.000730925	0.001218	0.00115388	0.00114596	0.000635859	0.000963779	0.00067915	0.000356618	0.000272296	1.10699e-07	0.000211797	0.000537384	0.00130123	0.001587	0.00284926	0.00380072	0.00460238	0.00434158	0.00421571	0.00339706	0.00305521	0.00204181	0.00174773	0.00178335	0.00161387	0.00170435
CC124_10h_s3_cell04.txt	10h	s3	0.00113939	0.00112406	0.00114189	0.00120938	0.000954253	0.00150432	0.00101466	0.00141388	0.00110169	0.00122358	0.000948827	0.0010985	0.0011253	0.000817895	0.000819229	0.00105199	0.000848099	0.000803238	0.000986236	0.000759866	0.00108281	0.000903098	0.000734198	0.00106479	0.00103015	0.000573763	0.00102133	0.000518143	0.000474227	0.00100222	0.000605578	0.000794088	0.00087887	0.00120398	0.00169371	0.00207746	0.00307397	0.00323431	0.00281455	0.0028886	0.00259533	0.00225069	0.00161996	0.00193821	0.00162766	0.00129827	0.00161515
CC124_10h_s3_cell05.txt	10h	s3	0.0010515	0.000932435	0.000515986	0.000941758	0.00100885	0.000909037	0.00124333	0.000907292	0.00132305	0.00070143	0.000468532	0.000975729	0.000671915	0.000572238	0.000877327	0.000453057	0.00023135	0.000648229	0.000248925	0.000555371	0.000527253	0.000867017	0.000682661	0.000287533	6.81535e-06	0.000407487	0.000220389	0.000163973	0.00021656	0.000150189	0.000416387	0.000263261	0.000254593	0.000531596	0.00144481	0.00184452	0.00318151	0.00366589	0.00361203	0.00286289	0.00251912	0.00220525	0.0015577	0.00122585	0.00124958	0.00087274	0.000770213
CC124_10h_s3_cell06.txt	10h	s3	0.00275423	0.00257995	0.00269589	0.00244787	0.00241907	0.00252626	0.00235248	0.00227941	0.00232075	0.00197	0.00173544	0.00154681	0.00179116	0.00153837	0.0015128	0.00137067	0.00137396	0.00132089	0.00116035	0.00117165	0.00127809	0.00105395	0.000920894	0.000831544	0.000911177	0.000623618	0.000803595	0.000491983	0.000438794	0.000604222	0.00045403	0.00023247	0.000430916	0.000779533	0.000908133	0.00139599	0.00157268	0.0016347	0.00170709	0.00127894	0.000942526	0.0010847	0.000757537	0.00045981	0.000475606	0.000267437	0.000660052
CC124_10h_s3_cell07.txt	10h	s3	0.00264683	0.00310775	0.00248896	0.00247642	0.0020969	0.00217535	0.00230975	0.002236	0.00208529	0.00220516	0.00178583	0.00217747	0.00149839	0.00116357	0.00127228	0.00117995	0.000976598	0.00146515	0.00102794	0.00116586	0.000939096	0.00103664	0.00090977	0.00177079	0.00069576	0.00075292	0.00108556	0.000349633	1.43125e-11	0.00063273	0.00052901	0.000406746	0.000533062	0.000821933	0.00142767	0.00200142	0.00305462	0.00300421	0.0031497	0.00227043	0.00193209	0.00178249	0.00151923	0.00111711	0.000900746	0.000745102	0.00113785
CC124_10h_s3_cell08.txt	10h	s3	0.00125632	0.00131645	0.00125354	0.00126792	0.00129683	0.00127721	0.00109458	0.00108231	0.00148433	0.00151304	0.00137365	0.000718485	0.000755873	0.000910071	0.000696844	0.00089486	0.000435886	0.000783089	0.000975434	0.000970913	0.00102934	0.000788222	0.000558349	0.00104293	0.000565084	0.000886597	0.00132087	0.000193197	9.69888e-06	0.000543695	0.000605852	0.000712147	0.000594427	0.00113159	0.00184961	0.0026683	0.00361395	0.00383838	0.0033543	0.00293077	0.00288851	0.00262797	0.00179003	0.00149675	0.00180439	0.00142101	0.000919198
CC124_10h_s3_cell09.txt	10h	s3	0.000507685	0.000724127	6.74861e-05	0.000442618	0.00044801	0.000603549	0.000984606	0.000877265	0.000789311	0.000840702	0.000696224	0.000521479	0.000807065	0.000333381	0.000619153	0.000415905	0.000628001	0.000361482	0.00112807	0.000920576	0.00106241	0.00120436	0.000774527	0.00122285	0.000611753	0.000803035	0.000702118	0.000122002	0.000287143	0.000560067	0.000471809	0.000904241	0.00122663	0.00168293	0.00237523	0.00361943	0.00466189	0.00530947	0.00512546	0.00454698	0.00391177	0.00346548	0.0023793	0.0026889	0.00209518	0.00183622	0.00131292
CC124_10h_s3_cell10.txt	10h	s3	0.00317281	0.00317217	0.00293649	0.00315058	0.00271327	0.00292277	0.0025923	0.00264833	0.00267179	0.00232909	0.00217244	0.00200335	0.00172583	0.00188222	0.0016828	0.00153799	0.0011188	0.00136778	0.00138214	0.0013122	0.00118284	0.00110686	0.00110959	0.00123165	0.000797091	0.00105495	0.000993182	0.000600866	0.000843522	0.000919004	0.00102421	0.000463928	0.000989302	0.000755675	0.0007573	0.000424426	0.00081201	0.000225848	0.000776493	0.000442805	0.000449246	0.000319394	0.000333299	0.000162111	0.000343958	1.01654e-06	0.000932902
CC124_10h_s3_cell11.txt	10h	s3	0.00129724	0.00131942	0.00121777	0.00152384	0.00136607	0.00154322	0.00149676	0.00137511	0.00180545	0.00120642	0.00108041	0.00114302	0.00100336	0.000693365	0.000869178	0.000814206	0.000433458	0.000969581	0.000983439	0.000943716	0.000833602	0.000824355	0.000582439	0.000982561	0.000569722	0.000558458	0.000567702	0.000238047	0.000348626	0.000571097	0.00071807	0.000587141	0.000748045	0.00128487	0.00216481	0.00309823	0.00388186	0.00424891	0.00458986	0.00382297	0.00338813	0.00243005	0.00221438	0.00194872	0.00150163	0.00120401	0.00113626
CC124_10h_s3_cell12.txt	10h	s3	0.000580744	0.00073672	0.000727014	0.000718252	0.00111299	0.00114091	0.000782011	0.0010093	0.00129949	0.000910541	0.00098188	0.000586837	0.000729465	0.000511032	0.000339224	0.000680065	0.000538373	0.000835199	0.000539019	0.000539503	0.00085749	0.000884432	0.000446407	0.000883564	0.000324675	0.000622876	0.000474842	0.000374233	0.000432437	0.00021737	0.00012205	0.000689289	0.000923329	0.00126052	0.00181367	0.00289218	0.00395642	0.00434136	0.00373682	0.00333004	0.00288964	0.00196814	0.00165808	0.00179573	0.00140084	0.00121764	0.00099089
CC124_10h_s3_cell13.txt	10h	s3	0.00123002	0.00135552	0.00106607	0.00104249	0.00126429	0.00130587	0.00118451	0.00148986	0.00120739	0.00117832	0.00119302	0.0011108	0.000905034	0.000902243	0.00101715	0.00108857	0.000697832	0.000619106	0.000791328	0.000717829	0.000953593	0.000213701	0.000586545	0.000722966	0.00048651	0.000195306	0.000373226	0.000277447	8.76569e-05	2.28724e-05	0.00018109	0.000102881	0.000476027	0.000838142	0.00120744	0.00245213	0.00315323	0.00337457	0.00334443	0.00289549	0.00206304	0.0017503	0.00136496	0.00140961	0.000962762	0.000983178	0.000752116
CC124_10h_s3_cell14.txt	10h	s3	0.000879437	0.00150762	0.00127256	0.00117237	0.00117214	0.00145914	0.00154092	0.00153333	0.00130179	0.00128935	0.00129007	0.000878555	0.000398298	0.000626814	0.000896109	0.000782015	0.000616489	0.000764553	0.000410951	0.00118923	0.000744442	0.00109836	0.000790892	0.000975418	0.000405557	0.000474563	0.00053669	5.13942e-06	0.000326091	0.000313873	0.000709821	5.71381e-05	0.001055	0.00116584	0.00173223	0.00286121	0.00393101	0.00435543	0.00391714	0.00360378	0.00291018	0.00218423	0.00145102	0.00138322	0.00156905	0.00118913	0.00100426
CC124_10h_s3_cell15.txt	10h	s3	0.00197872	0.00191931	0.0020271	0.00216435	0.00157767	0.00224739	0.00208996	0.0020997	0.00208234	0.00156332	0.00153413	0.00155372	0.00137756	0.000984477	0.000719095	0.00115218	0.00107489	0.00114162	0.000878667	0.00132261	0.000896667	0.000975158	0.000967347	0.000527996	0.000827153	0.000817609	0.000455041	0.000265393	3.28583e-06	4.60359e-05	0.000377706	0.000107075	0.000261202	0.000974745	0.00149556	0.00267999	0.00316515	0.00348021	0.00392991	0.00371769	0.00298015	0.00207121	0.00156446	0.00128344	0.00117732	0.00118988	0.001149
CC124_10h_s3_cell16.txt	10h	s3	0.00143926	0.00124571	0.000857652	0.00109367	0.0014014	0.00146884	0.00124607	0.00115605	0.00151832	0.00107877	0.00113613	0.00114802	0.000998756	0.000958599	0.000650905	0.000627535	0.000339217	0.000793421	0.000631534	0.000340727	0.000973065	0.000649927	0.000590685	0.000678837	0.000175525	0.000414458	0.00018404	3.49299e-05	0.00012133	9.20154e-05	2.9185e-11	0.000285756	0.000548762	0.000999613	0.00155744	0.00206872	0.00335984	0.00350499	0.00330651	0.00293936	0.00226075	0.00157743	0.00118962	0.00116466	0.000736222	0.000399756	0.00102109
CC124_10h_s3_cell17.txt	10h	s3	0.00232826	0.00201926	0.00223546	0.0017031	0.00207752	0.00197899	0.0024069	0.00198999	0.00187493	0.00157055	0.00153834	0.00118916	0.00111734	0.00117677	0.00111093	0.000763178	0.000967831	0.00117784	0.00119211	0.000676279	0.000628791	0.000700063	0.000578469	0.000818367	0.000224913	0.000189656	0.000692935	0.000318069	0.000286153	6.04346e-06	0.000347692	0.000180552	0.000316335	0.00115891	0.00119102	0.00185946	0.00257905	0.00311055	0.00259017	0.00205866	0.00175697	0.00159447	0.00078269	0.00115489	0.000842297	0.00102415	0.000668896
CC124_10h_s3_cell18.txt	10h	s3	0.00211797	0.00194362	0.00153303	0.00213811	0.00176673	0.00237149	0.00198152	0.00162942	0.00186046	0.00144332	0.00125996	0.00145611	0.00120632	0.00107863	0.00114647	0.00157149	0.000731989	0.00109722	0.000867454	0.000790453	0.000677925	0.000458751	0.000828223	0.000770905	0.000480549	0.000397694	0.000565366	6.18736e-11	0.00039709	0.000104513	0.000501215	0.000355137	0.000516611	0.00111826	0.0010445	0.00188657	0.00248792	0.00285392	0.00252991	0.002318	0.00173478	0.000981865	0.000798164	0.00107283	0.000356027	0.000457502	0.00104408
CC124_10h_s3_cell19.txt	10h	s3	0.00255475	0.00231212	0.00228909	0.00232572	0.00228461	0.00249397	0.00209002	0.00252603	0.00203949	0.00211474	0.00207515	0.00197139	0.00157477	0.00151428	0.00118969	0.00138836	0.00112028	0.00123934	0.00105939	0.00113555	0.000962217	0.0012045	0.000698673	0.00116679	0.000626186	0.000981774	0.000743708	0.00058534	0.000489399	0.000854555	0.000458503	0.000141723	0.000970358	0.000864848	0.000989284	0.000138133	0.000432387	0.000773851	0.000311635	0.000435771	0.000896976	0.000239315	0.000198902	1.40322e-06	0.000416863	0.000327894	0.000194364
CC124_10h_s3_cell20.txt	10h	s3	0.000531508	0.000752446	0.00103006	0.000875547	0.00102584	0.00107261	0.00110047	0.0011011	0.00148462	0.000741591	0.00121509	0.000910766	0.000456115	0.000726036	0.000301226	0.000354583	0.000773139	0.000679298	0.000591428	0.000757157	0.000872092	0.000577252	0.000534089	0.000562411	0.000350664	0.000933793	0.000384128	0.000244635	0.000142744	6.33229e-05	0.000466799	0.000294385	0.000608082	0.000846423	0.00221527	0.00251647	0.00377906	0.00420266	0.00356949	0.00311679	0.00268501	0.00259298	0.00166062	0.00102457	0.00137195	0.00099361	0.00118896
CC124_12h_s1_cell01.txt	12h	s1	0.00198817	0.00145527	0.00170109	0.0017179	0.00158129	0.00177477	0.00171697	0.00169488	0.00100926	0.00131866	0.0012657	0.0016145	0.000806908	0.0012473	0.000907751	0.000844282	0.000736739	0.000749611	0.00105001	0.001124	0.00141016	0.00105152	0.000910496	0.000466412	0.000480223	0.000171083	0.000887873	0.000151101	0.000941932	0.000365654	0.000184945	0.000663315	0.00124704	0.00165006	0.00185158	0.00283738	0.00383862	0.00442555	0.00323795	0.00307165	0.00280836	0.00193166	0.00159195	0.000993974	0.00131331	0.00074443	0.00051548
CC124_12h_s1_cell02.txt	12h	s1	0.00180604	0.00142258	0.00220853	0.00139745	0.00147057	0.00170395	0.0012476	0.00139253	0.00127536	0.00152005	0.000994799	0.00115116	0.00128339	0.000875433	0.00086238	0.000984624	0.000680996	0.000224901	0.00122719	0.000629598	0.000760902	0.00141379	0.000846384	0.000827017	0.000945973	0.000418694	0.000578018	3.83427e-06	0.000598634	0.00021924	0.00109787	0.000445614	0.00115163	0.00175712	0.00284261	0.00365633	0.00502358	0.00564126	0.00531948	0.00355152	0.00330235	0.00223007	0.00166702	0.00142119	0.00144695	0.0010002	0.00108734
CC124_12h_s1_cell03.txt	12h	s1	0.00115663	0.00149338	0.00134169	0.00101662	0.00121148	0.00152544	0.00134116	0.00110952	0.00143376	0.000690909	0.00119084	0.000737147	0.000950627	0.000608723	0.000689081	0.000540059	0.000328017	0.000409698	0.000861974	0.000785813	0.000847535	0.00086978	0.000780436	0.000477617	0.000549838	0.000407221	0.000237959	0.000394183	1.7774e-06	0.000175457	0.000522296	0.000206387	0.0006486	0.00145706	0.00231589	0.00347186	0.00439477	0.00474713	0.00472687	0.003977	0.00329629	0.00249608	0.00189007	0.00140788	0.000688995	0.00130824	0.00125919
CC124_12h_s1_cell04.txt	12h	s1	0.00166183	0.00112307	0.0013717	0.00185853	0.00142809	0.00129056	0.00171592	0.00151506	0.00122288	0.00105758	0.00101257	0.000905351	0.00115378	0.000721342	0.00076137	0.000851986	0.000643347	0.000516526	0.000725655	0.000667581	0.000661028	0.000683106	0.000434362	0.000425138	0.000356705	0.000180031	0.000452419	0.000243345	0.000271713	0.0002061	0.000590623	0.000106194	0.000473107	0.000849669	0.00143333	0.00219618	0.0025524	0.00332435	0.00220185	0.00227112	0.00152893	0.00125067	0.0013346	0.000837727	0.000790794	0.000693177	0.00106409
CC124_12h_s1_cell05.txt	12h	s1	0.000131261	0.000311781	0.000777225	0.000887308	0.000208712	0.00103964	0.000571284	0.00142307	0.000622114	0.000484909	0.0005326	0.000404163	0.000525827	0.00044339	0.000399371	0.000783472	0.000406186	0.000909552	0.00111378	0.000668036	0.000832717	0.00106286	0.00132099	0.000893601	0.000869699	0.000544783	0.000607947	0.000292586	0.000805275	0.000341604	0.000662839	0.000472336	0.00127488	0.00195303	0.00344598	0.0043307	0.00611864	0.00612402	0.00599149	0.00492646	0.00367658	0.00331407	0.00274585	0.00244345	0.00154421	0.00134127	0.00153119
CC124_12h_s1_cell06.txt	12h	s1	0.00313513	0.0030316	0.00281241	0.00283997	0.00271387	0.00255078	0.00252083	0.00206919	0.00237298	0.00195972	0.00168651	0.00195231	0.00174172	0.00139421	0.00178627	0.00128939	0.00138742	0.000931502	0.00131673	0.0011139	0.00101124	0.00110677	0.000776779	0.000900406	0.000918758	0.000987737	0.000584491	0.000644279	0.000680774	0.000290641	0.000757186	0.000379109	0.000317337	0.000291884	0.000439529	0.000889314	0.00098609	0.000837852	0.000398519	0.000643491	0.000791353	0.000301123	0.000142397	0.000463566	0.000358165	7.66506e-05	0.000377468
CC124_12h_s1_cell07.txt	12h	s1	0.00210988	0.00146316	0.00204737	0.00211906	0.00149424	0.0017476	0.00182423	0.00154317	0.00124474	0.00153376	0.00128514	0.00130043	0.00131065	0.000826576	0.000923284	0.000984364	0.000776462	0.000875544	0.000815472	0.000547237	0.00104493	0.000535477	0.000878836	0.000239057	0.000518787	0.000382331	0.000520387	0.00027627	0.000301323	0.000191887	5.21706e-06	0.000434653	0.000633448	0.00058435	0.00185117	0.00244476	0.0027608	0.00344102	0.00328607	0.00266776	0.00159269	0.0013307	0.000963225	0.00117359	0.000857377	0.000299914	0.00098632
CC124_12h_s1_cell08.txt	12h	s1	0.00104186	0.000932653	0.000931684	0.000911724	0.000785172	0.00113446	0.000929323	0.00113679	0.000706097	0.00107855	0.00055586	0.000656599	0.000837014	0.000167442	0.000614269	0.000398346	0.000560051	0.000307835	0.000850049	0.000568525	0.000795901	0.000657966	0.000656114	0.000641889	0.000402484	0.000334732	0.000486753	0.000100943	0.000316564	3.79958e-06	2.68058e-05	9.64531e-06	0.000915113	0.00100234	0.00209457	0.00298205	0.00362618	0.0040017	0.0032738	0.0033569	0.00304435	0.00190976	0.00134238	0.000963798	0.000826302	0.000460412	0.000623364
CC124_12h_s1_cell09.txt	12h	s1	0.000914937	0.00052834	0.000858245	0.00116914	0.00086634	0.000916344	0.00117227	0.000713759	0.000372107	0.000786284	0.000567056	0.00041103	0.000510434	0.000584205	6.39441e-05	0.000503162	0.000484883	0	0.00101635	0.000638882	0.000910952	0.000835105	0.000715733	0.000367745	0.000298785	2.10939e-05	0.000723873	0.000331786	0.000102739	4.97412e-06	0.0002545	0.000187265	0.000782369	0.00130506	0.00187591	0.0033082	0.0039087	0.00467119	0.00429614	0.00374682	0.00284424	0.00139558	0.00200883	0.00148171	0.0010834	0.000788085	0.000716797
CC124_12h_s1_cell10.txt	12h	s1	0.00231838	0.0016444	0.00210391	0.00208472	0.00159841	0.00145675	0.00199149	0.00180222	0.00134058	0.00159533	0.00100038	0.00117495	0.00107878	0.00149475	0.00102097	0.00142808	0.000960004	0.000295221	0.00101899	0.00106387	0.00128372	0.00110505	0.000792109	0.000774461	0.000410696	0.000514789	0.000387294	0.000511605	0.000405206	0.000415999	4.20388e-05	3.29557e-06	0.000481504	0.00131214	0.000940174	0.00217917	0.00319473	0.00343304	0.00313277	0.00290134	0.00253783	0.00153807	0.00127924	0.0012841	0.00090486	0.000869626	0.000589533
CC124_12h_s1_cell11.txt	12h	s1	0.00113491	0.000383041	0.00091042	0.00148555	0.000710384	0.00125717	0.00142778	0.00133608	0.000932301	0.00085116	0.000508434	0.00084712	0.000575776	1.38277e-06	0.000188017	0.00128502	0.000614225	0.000282245	0.00086172	0.00078863	0.000755606	0.000577482	0.000879077	0.000688368	0.000810474	0.00067776	0.000963725	0.000513986	0.000602439	0.000606852	0.00075125	0.000561247	0.00110314	0.00153575	0.00223765	0.00332558	0.00365484	0.0042635	0.00374568	0.00369632	0.00282286	0.00232437	0.00212068	0.00118388	0.00107609	0.00125827	0.00096692
CC124_12h_s1_cell12.txt	12h	s1	0.00119249	0.00108306	0.00147641	0.00120732	0.000989801	0.00133015	0.00130324	0.00172425	0.000863114	0.00104354	3.30256e-12	0.000696482	0.00104996	0.000253109	0.000674176	0.00101006	0.00029779	6.06368e-05	0.00106928	0.00106546	0.000691932	0.00129207	0.00102035	0.0012435	0.000780235	0.000600326	0.00107674	0.000822262	0.000679854	3.62485e-05	0.000957451	0.000412592	0.001118	0.00114583	0.00245544	0.00379506	0.00451249	0.0052872	0.00424941	0.00350709	0.0034547	0.00250898	0.0023926	0.00178712	0.00182008	0.00188393	0.0014562
CC124_12h_s1_cell13.txt	12h	s1	0.00110968	0.00129411	0.0016094	0.000472517	0.00124811	0.00148727	0.0015869	0.00105648	0.000432315	0.000465182	0.000610223	0.000859757	0.000997332	0.000205676	0.00129448	0.000654249	0.000217042	0.000191581	0.00143528	0.000588352	0.000725586	0.000825862	0.000560789	7.8773e-05	0	0.00101202	0.000400014	4.41356e-05	0.000123524	0.000198805	0.00080907	0.000461781	0.000377887	0.00034258	0.00155005	0.00110961	0.0031301	0.00257439	0.00254678	0.00258843	0.00155371	0.000828657	0.00140922	0.00149273	0.000633662	0.00137252	0.00139702
CC124_12h_s1_cell14.txt	12h	s1	0.00171489	0.00163303	0.00181133	0.00175079	0.00175598	0.00175226	0.00167762	0.00151817	0.00150603	0.00145211	0.00138759	0.0012973	0.00147242	0.00110336	0.0010808	0.00108258	0.000965877	0.000671984	0.000856387	0.000752114	0.00089958	0.00107627	0.00058708	0.000810518	0.000597006	0.000768058	0.000343523	0.000455373	0.000774337	0.000433587	0.000622907	0.00045189	0.000850429	0.000654296	0.00118905	0.00121421	0.00133073	0.00117995	0.00113587	0.000988934	0.000838785	0.000670571	0.000596284	0.000638849	0.000515445	0.000825313	0.000815688
CC124_12h_s1_cell15.txt	12h	s1	0.00269814	0.0012197	0.00159784	0.00184935	0.00138894	0.00174559	0.00159679	0.00200629	0.000885608	0.0013213	0.00135357	0.00113431	0.00104243	0.000320093	0.000887477	0.00110523	0.000611943	0.000492339	0.00108981	0.000648178	0.00103376	0.000987091	0.00049593	0.000405444	0.000342459	0.000728157	0.000687582	0.000223716	0.000702123	0.000148165	0.000921127	2.55503e-11	0.00122311	0.000895007	0.00181805	0.0020121	0.00243609	0.00361822	0.00316661	0.00293	0.00192323	0.00160258	0.00195436	0.00104355	0.000927231	0.000931899	0.000718521
CC124_12h_s1_cell16.txt	12h	s1	0.00151026	0.0010424	0.00119172	0.00130587	0.00151518	0.0016159	0.00147422	0.00165923	0.000849534	0.00124389	0.00105894	0.0010108	0.00110588	0.000567809	0.000832433	0.000512204	0.000789953	0.000419213	0.00110482	0.000533968	0.00100771	0.000971153	0.000732768	0.000913592	0.000312914	0.00014038	0.000132672	7.69129e-06	0.000135206	0.000266746	0.000265602	3.45811e-07	0.000448936	0.000749599	0.00169856	0.001815	0.00325922	0.00365003	0.00360575	0.00329076	0.00259812	0.00202654	0.00190129	0.00131952	0.00122538	0.000945411	0.000867688
CC124_12h_s1_cell17.txt	12h	s1	0.000987022	0.00106647	0.00103931	0.000814542	0.0011407	0.00170889	0.00127524	0.00108915	0.00095955	0.00141605	0.00134943	0.00045765	0.00102321	0.000325242	0.000696555	0.000568195	5.64502e-05	0.000258714	0.000493012	0.000809333	0.00115688	0.000667564	0.00087949	0.000545404	0.000467427	0.000558046	0.000191467	1.49793e-12	0.000190514	0.000133428	0.000405674	0.000363597	0.00123412	0.00136968	0.0022771	0.00332289	0.0046988	0.00539213	0.00514169	0.00376407	0.00365426	0.0026771	0.00262895	0.00166706	0.00158259	0.00140583	0.000821903
CC124_12h_s1_cell18.txt	12h	s1	0.0012417	0.00117438	0.00121551	0.00133435	0.00137095	0.00122281	0.00107119	0.00125953	0.000883831	0.000975722	0.000929897	0.00118528	0.00118074	0.000598765	0.00108183	0.000598033	0.000390533	0.000413729	0.000415126	0.000511784	0.00111047	0.000557209	0.00064017	0.000825448	0.000502368	0.000447774	0.000660591	0.000762776	0.000546891	0.000453339	0.000868405	0.000842586	0.000543237	0.000861413	0.00183871	0.00182366	0.00221231	0.00251365	0.00213926	0.0019303	0.00158698	0.00171854	0.00113851	0.00111541	0.000976511	0.00122468	0.00106657
CC124_12h_s1_cell19.txt	12h	s1	0.00064345	0.000548707	0.00123054	0.00112315	0.00103015	0.00106241	0.00147321	0.0013507	0.000956852	0.000996142	0.00053062	0.000592736	0.000216267	2.08946e-12	0.000114105	0.000464962	0.000155143	0.000450857	0.000485261	0.000917114	0.000677645	0.00085527	0.000697944	0.000645081	0.000955267	0.000558765	0.000554688	0.000491751	0.000569373	0.000197553	0.000299293	0.000666378	0.000774236	0.000805622	0.00180029	0.00267429	0.00371542	0.00436604	0.00433305	0.00415541	0.00317222	0.00227564	0.00208626	0.00163688	0.00109794	0.000951418	0.00103096
CC124_12h_s1_cell20.txt	12h	s1	0.000254833	0.000472064	0.000892147	0.000467177	6.30311e-05	0.00097594	0.000401374	0.000953785	0.00015827	0.000483517	5.10915e-12	0.00060978	0.000312283	0.000196069	0.000944981	0.000373099	0.000240746	0.000151966	0.000538617	0.000760451	0.00109767	0.000662802	0.000656487	0.00055204	0.000704735	2.45635e-05	0.000380604	0.000626442	0.000642657	0.000316469	0.000376731	8.58024e-05	0.000643574	0.000579855	0.00161098	0.00219605	0.0027746	0.00296644	0.00367773	0.00292476	0.00244582	0.00185235	0.0020589	0.00144987	0.000703935	0.00131223	0.00182868
CC124_12h_s2_cell01.txt	12h	s2	0.00127192	0.00140892	0.00147535	0.00121211	0.00111798	0.00178922	0.00153193	0.00191246	0.00148458	0.00141715	0.000853097	0.000695007	0.000878053	0.000895299	0.000428325	0.000600444	0.00070101	0.000719699	0.000942567	0.000481157	0.000505891	0.00128813	0.000399848	0.00116858	0.000354666	0.000417284	4.04211e-05	3.2545e-12	6.48283e-05	0.000406806	1.47224e-05	0.000576805	0.000980014	0.000839893	0.00178078	0.00298044	0.00387148	0.0050722	0.00447773	0.00416108	0.00333982	0.00281474	0.00155952	0.00121519	0.00129552	0.00109637	0.000787597
CC124_12h_s2_cell02.txt	12h	s2	0.00119452	0.00115876	0.00107308	0.000862218	0.0013335	0.0012451	0.00110845	0.00101154	0.00159468	0.00144772	0.000958853	0.000679665	0.000732838	0.000946156	0.000738849	0.000908436	0.00106826	0.00102705	0.00107306	0.00103185	0.000933053	0.000879964	0.00108163	0.000947393	0.00100769	0.000508031	0.000509306	0.000196471	0.000340847	0.00068848	0.000421167	0.000860016	0.000819686	0.00152619	0.00221371	0.0031768	0.00456852	0.00469496	0.00480871	0.00450629	0.00367315	0.00297013	0.00211169	0.00177399	0.00162913	0.00155587	0.00125115
CC124_12h_s2_cell03.txt	12h	s2	0.00105324	0.00107358	0.0011162	0.000981083	0.0013166	0.00103979	0.0013531	0.00141552	0.00139058	0.00111695	0.000883069	0.000826666	0.000406824	0.000677022	0.000566626	0.000578391	0.000466358	0.000512203	0.000583902	0.00100843	0.000676782	0.000866638	0.000507813	0.000707397	0.000554242	0.000156365	6.15145e-06	0.000348102	6.35459e-05	0.00021628	0.000392596	0.00070051	0.000979726	0.00101761	0.0024022	0.0024915	0.00439581	0.00540212	0.00491951	0.00436797	0.00379032	0.0028961	0.00198335	0.00190896	0.00154527	0.00143009	0.00106673
CC124_12h_s2_cell04.txt	12h	s2	0.00223306	0.00230812	0.00206285	0.00192512	0.00196068	0.0025082	0.0018213	0.00192315	0.00199173	0.00205033	0.001552	0.00186296	0.00195909	0.00210429	0.00179227	0.00162536	0.00135633	0.00209452	0.00158916	0.00101592	0.00085635	0.00127742	0.00134117	0.000983625	0.00088487	0.00135892	0.0014544	0.000660785	0.00074012	0.00068989	0.00109772	0.00098136	8.80085e-13	0.0012278	0.00199338	0.000866961	0.00125117	0.0016208	0.00150765	0.00126722	0.00147538	0.00135731	0.00123113	0.00099171	0.000861454	0.00105441	0.00069206
CC124_12h_s2_cell05.txt	12h	s2	0.00110419	0.00138687	0.00108253	0.00120349	0.00102219	0.00127943	0.000928396	0.00136767	0.00119329	0.00112886	0.00103517	0.000973963	0.00073945	0.000947366	0.000761323	0.00110593	0.00104045	0.000873757	0.00106193	0.000520759	0.000912345	0.00115751	0.000798026	0.00104945	0.000934882	0.000823341	0.000707796	0.000803821	0.000656315	0.000642036	0.000726843	0.00104784	0.000764452	0.00104251	0.00117012	0.00129915	0.00160299	0.00187214	0.0014352	0.0015727	0.00143633	0.00117354	0.00120391	0.000978928	0.000808563	0.000807183	0.000814193
CC124_12h_s2_cell06.txt	12h	s2	0.00163787	0.00175595	0.00176842	0.00167407	0.00203524	0.00190993	0.00192588	0.00161772	0.00196946	0.00143343	0.00131016	0.00102137	0.000745684	0.00106678	0.000464369	0.000897129	0.000826082	0.000974885	0.000809517	0.000875777	0.000666427	0.000701309	0.000679542	0.000634574	0.000798016	0.000303513	0.000438942	8.62899e-12	0.000137137	0.000424566	0.000327525	0.000538863	0.000689535	0.00103455	0.00144598	0.0021616	0.0033039	0.00340276	0.00332236	0.00311574	0.00274564	0.00196773	0.00138351	0.00123998	0.00114634	0.000680441	0.000874697
CC124_12h_s2_cell07.txt	12h	s2	0.00129255	0.00168886	0.00183538	0.00154052	0.00146583	0.00199147	0.0015368	0.00153736	0.00141016	0.00118512	0.00108368	0.000796483	0.00123475	0.000775584	0.000797658	0.000772893	0.00073633	0.000895141	0.000778889	0.000604081	0.000943057	0.00115416	0.000653129	0.000897322	0.00074976	0.000619328	0.000591633	0.000518272	0.000180577	0.000532641	0.00031756	0.000804687	0.000618118	0.00136353	0.00154453	0.00243086	0.00339411	0.003655	0.0034432	0.00339885	0.00239319	0.00192533	0.00133942	0.0015154	0.00128022	0.00110831	0.00112317
CC124_12h_s2_cell08.txt	12h	s2	0.00142261	0.00161346	0.00158129	0.00155614	0.00137694	0.00140973	0.00152479	0.00144428	0.00143463	0.00139625	0.00136221	0.0011292	0.00103697	0.00115417	0.00120431	0.00141925	0.00115215	0.00114515	0.00128953	0.00107077	0.00105159	0.00129316	0.0010797	0.00115218	0.00104038	0.00103515	0.00105135	0.000922161	0.00100961	0.00100646	0.00122427	0.00110189	0.00122988	0.0011615	0.00131726	0.00153385	0.00156864	0.00175998	0.00166816	0.00163163	0.00155609	0.00138606	0.00138158	0.00122095	0.00125743	0.00132689	0.00125568
CC124_12h_s2_cell09.txt	12h	s2	0.00147476	0.00156991	0.00146801	0.00163424	0.001743	0.00168426	0.00152981	0.00136649	0.00164582	0.00109458	0.00154576	0.000954153	0.00063342	0.0010256	0.000832279	0.00109762	0.000528243	0.000670899	0.000959685	0.000486265	0.000566982	0.000509356	0.000556593	0.000591424	0.00079335	0.000316429	0.000395684	5.00883e-06	0.000230666	0.000343473	0.000513736	0.000510695	0.000227889	0.00100542	0.00136597	0.00159976	0.0022792	0.00270592	0.00238173	0.0020084	0.0013639	0.00159335	0.000792436	0.000308368	0.000687782	0.000249688	0.000407795
CC124_12h_s2_cell10.txt	12h	s2	0.00222509	0.00219546	0.00255599	0.00197594	0.00198527	0.00222627	0.00249263	0.00197371	0.00206653	0.00165809	0.0015217	0.00157362	0.00104691	0.00159499	0.00119113	0.00121779	0.00136819	0.00120232	0.00113733	0.000973508	0.000903373	0.000863209	0.000774226	0.000712715	0.000887571	0.000610089	0.000875857	3.77583e-06	0.00048498	0.000757946	0.000632925	0.00047786	0.000425302	0.000696955	0.00174368	0.00164158	0.00239521	0.00287298	0.00238697	0.00254246	0.00171015	0.00167948	0.00102701	0.000707147	0.000602684	0.0003366	0.000585684
CC124_12h_s2_cell11.txt	12h	s2	0.00141232	0.00139955	0.00130162	0.00116342	0.0016647	0.00157932	0.00201445	0.00151367	0.00215168	0.00145499	0.00152451	0.00134515	0.000859816	0.000791349	0.000738823	0.00138649	0.000709837	0.00039887	0.000665798	0.000766611	0.000533725	0.000626553	0.000574529	0.000421239	0.000357969	0.000461191	2.44138e-12	0.000208916	0.000200287	0.000394244	0.000136772	0.00101939	0.000677732	0.0009419	0.00213494	0.00217992	0.00267488	0.00323101	0.00317154	0.00305629	0.00266539	0.00198902	0.00122342	0.000953624	0.00122231	0.00103346	0.000882197
CC124_12h_s2_cell12.txt	12h	s2	0.00198085	0.00182526	0.00203303	0.00130894	0.00139105	0.00172877	0.00154796	0.00195901	0.00168256	0.00168246	0.00163234	0.0013847	0.00108301	0.00101459	0.00116364	0.00088325	0.000460631	0.00103945	0.000718178	0.000341342	0.00103013	0.000557396	0.000548584	0.000696194	0.000838208	0.000923996	0.000795859	0.000346462	0.000662282	0.000902167	0.000615034	0.000630642	0.000423427	0.00060618	0.0011459	0.000561324	0.000845757	0.000563105	0.000672261	0.000477435	0.000727035	0.000687788	0.000436997	0.000823885	0.000298319	0.000452717	0.000648581
CC124_12h_s2_cell13.txt	12h	s2	0.00206058	0.00240215	0.00193404	0.00171093	0.00172213	0.00195985	0.00193783	0.00186547	0.00174737	0.00182091	0.00114753	0.00124836	0.00106373	0.00102285	0.00115688	0.0012652	0.00114565	0.00123765	0.000940192	0.000759337	0.000543774	0.00105133	0.000851074	0.000821365	0.000817041	0.000600149	0.000375808	0.000469047	0.000455564	0.00055699	0.000221843	0.000493813	0.00061738	0.000813194	0.00121541	0.0011485	0.00154334	0.00234478	0.00195793	0.00157334	0.00162709	0.00106644	0.000626074	0.000976399	0.000698265	0.000628174	0.000727311
CC124_12h_s2_cell14.txt	12h	s2	0.00179665	0.00203939	0.001599	0.00191856	0.00163391	0.00191878	0.0015785	0.00188234	0.00200414	0.00169016	0.00137106	0.00148804	0.00110655	0.00127219	0.00099002	0.000679245	0.00089148	0.000927015	0.000788547	0.000795997	0.000656192	0.000739507	0.000468443	0.000892497	0.000997296	0.00027803	0.000536088	5.82472e-07	0.00046292	0.000378879	0.0006112	0.000528609	0.000440312	0.000904392	0.00114922	0.00156666	0.00236739	0.00319116	0.00271614	0.00306194	0.00234615	0.00162418	0.00140585	0.00121684	0.000731094	0.000691763	0.000515069
CC124_12h_s2_cell15.txt	12h	s2	0.00143987	0.00149647	0.00141972	0.0014941	0.00171132	0.00176149	0.00139365	0.00141614	0.00184136	0.00135124	0.000990765	0.00116872	0.000944501	0.000722451	0.00110973	0.000784363	0.000810462	0.000695257	0.000889737	0.000464483	0.00050912	0.00104458	0.000652273	0.000544068	0.000236179	0.000308229	0.000418923	0.000203136	0.000392762	1.94099e-11	0.000307393	0.000269748	0.000444657	0.00104965	0.0015051	0.00157198	0.00269621	0.00280079	0.00218839	0.00211692	0.00209813	0.00150121	0.00063255	0.000955796	0.000619041	0.000575509	0.000935795
CC124_12h_s2_cell16.txt	12h	s2	0.00147448	0.0016649	0.00195719	0.00163867	0.00168296	0.00157998	0.00191074	0.00166795	0.00157298	0.00107646	0.00160027	0.00145922	0.000968018	0.00109637	0.000827956	0.00119866	0.000591113	0.000954778	0.00101435	0.00077524	0.000962897	0.000859255	0.00104927	0.000482833	0.000761831	0.000351071	0.000768846	0.000164757	0.00013572	2.14061e-06	0.00046958	0.000675936	0.00088741	0.00119338	0.00202477	0.00242874	0.00333802	0.00396628	0.00401372	0.00334877	0.00268554	0.00231371	0.00176109	0.00187056	0.00181258	0.00120852	0.00102793
CC124_12h_s2_cell17.txt	12h	s2	0.00106821	0.00135379	0.00114445	0.00148201	0.00121921	0.00162229	0.00131639	0.00143512	0.00164617	0.00147658	0.000884258	0.00111299	0.000647877	0.00136056	0.000711396	0.00103699	0.000916355	0.000831684	0.00122721	0.000532573	0.0013755	0.0010649	0.000654975	0.000699518	0.000848553	0.000800732	0.000275586	4.62333e-06	0.000204164	0.000636876	0.000336404	0.000770997	0.000897722	0.00148285	0.00217736	0.00298115	0.00450441	0.00586342	0.00497884	0.00454244	0.00381957	0.00329413	0.00220378	0.0017028	0.00151641	0.00184319	0.00135078
CC124_12h_s2_cell18.txt	12h	s2	0.00205171	0.00187447	0.001869	0.00173468	0.00184614	0.00214756	0.00216201	0.00176439	0.00176483	0.00190084	0.00133939	0.00108032	0.0012011	0.00099457	0.00115969	0.00105682	0.000532463	0.000813458	0.00089048	0.000345504	0.000308601	0.000796949	0.000478581	0.000185078	0.000993291	0.000408188	1.10292e-12	9.80058e-05	7.46262e-05	0.000282772	0.000535922	0.000186226	0.00024663	0.000614522	0.00145352	0.00126163	0.00205955	0.00284205	0.00244839	0.00252907	0.00174973	0.00131814	0.000864256	0.00088834	0.000901467	0.000928589	0.000792836
CC124_12h_s2_cell19.txt	12h	s2	0.00234507	0.00262736	0.00251984	0.00231527	0.00232876	0.00245667	0.00251889	0.00200865	0.00231728	0.00185379	0.00192682	0.00212641	0.00136274	0.00129273	0.00119799	0.00146828	0.000935587	0.00121305	0.00142127	0.00123977	0.0010339	0.000672937	0.000826792	0.000884789	0.00117815	0.000854965	0.000699399	5.31707e-06	0.000628637	0.000833493	0.000810026	0.00121584	0.000627409	0.0010198	0.00134728	0.00167144	0.00232396	0.00268945	0.00176781	0.0019951	0.00172109	0.00110147	0.000683883	0.00081674	0.000781173	0.000326671	0.000775513
CC124_12h_s2_cell20.txt	12h	s2	0.00292507	0.00269699	0.00215242	0.00249749	0.00242564	0.00273933	0.0023826	0.00197142	0.00223878	0.00186585	0.00231194	0.00172693	0.00149637	0.000824113	0.00129547	0.0011416	0.000797754	0.00120005	0.00124159	0.000999434	0.000342027	0.000858475	0.000768347	0.00111549	0.000857407	0.00103727	0.000607585	0.000559594	0.00112678	0.000868216	0.000749862	0.000823976	0.000511421	0.000476714	0.000869767	0.000654035	9.98879e-05	0.000434	0.000228868	0.000111206	0.000721835	0.000718415	0.000127697	1.9473e-05	0.000300039	0.000394596	0.000589688
CC124_12h_s3_cell01.txt	12h	s3	0.00192312	0.00191376	0.00171022	0.00184117	0.00180586	0.00164079	0.00198644	0.00178865	0.00147476	0.00160875	0.00127344	0.00152976	0.00137017	0.00109745	0.00105093	0.00117278	0.000809841	0.00107964	0.00122113	0.00120739	0.00122806	0.00072228	0.00107114	0.000705254	0.000905496	0.000520546	0.000548627	0.000601703	0.000217565	0.000161302	0.000120082	0.000555527	0.000490169	0.000989124	0.00116415	0.00188623	0.00236305	0.00260909	0.00258035	0.00232752	0.00172279	0.00159481	0.00103852	0.000768528	0.000861304	0.000534097	0.000521185
CC124_12h_s3_cell02.txt	12h	s3	0.00180451	0.00203155	0.00206614	0.001548	0.00126544	0.00179053	0.00169101	0.0012465	0.00131267	0.0011484	0.00137475	0.0011505	0.00142543	0.000953908	0.000667498	0.00147409	4.29606e-06	0.00078575	0.000765455	0.00112883	0.000425343	0.000593681	0.000954576	0.000969014	0.000695773	0.000818758	0.000906359	0.000262966	0.000235811	0.000360709	0.000285497	0.000803125	0.000872706	0.00132256	0.00110658	0.00190392	0.00210503	0.00236335	0.00224032	0.00228326	0.00176243	0.000909054	0.00133746	0.000338293	0.000869725	0.000993496	0.00080233
CC124_12h_s3_cell03.txt	12h	s3	0.000974274	0.000584382	0.000659962	0.00100148	0.000739588	0.000839678	0.00109544	0.00107831	0.000594846	0.000857607	0.000926817	0.000621703	0.000575003	0.000659536	0.000305373	0.000306553	0.000174014	0.00052007	0.00064599	0.000762695	0.00071365	0.000214078	0.000346521	0.000442784	0.000464884	0.000137136	0.000241916	0.000502614	0.000243719	0.000140194	0.000389994	0.000515357	0.000873581	0.00122414	0.00175742	0.00231541	0.00290216	0.00322031	0.0034734	0.0028596	0.00212947	0.00158896	0.00136812	0.000869821	0.000924732	0.00100586	0.000917002
CC124_12h_s3_cell04.txt	12h	s3	0.00190433	0.00193684	0.00195202	0.00153662	0.0015724	0.00202954	0.00183479	0.00165737	0.00135314	0.00121904	0.00126478	0.00129987	0.00143887	0.00108934	0.000756079	0.00130646	0.00053996	0.00083551	0.000718362	0.000973419	0.000621807	0.000202671	0.000410418	0.00122471	0.000523946	0.000365859	0.000657274	0.000519424	0.00055777	0.000246749	0.0005176	0.00084243	0.00093958	0.00108321	0.00107077	0.00133519	0.00149835	0.00131652	0.0016801	0.00164671	0.00113559	0.000824525	0.000688341	0.000368496	0.00115384	0.000611892	0.000563894
CC124_12h_s3_cell05.txt	12h	s3	0.00122509	0.00147668	0.00121343	0.000968699	0.000995992	0.00151176	0.00151468	0.00149536	0.00153841	0.00141943	0.000711035	0.00081376	0.00112992	0.00119847	0.000986002	0.000966498	0.000578628	0.000982446	0.000933206	0.000901834	0.0011818	0.00133337	0.00125731	0.000806944	0.00108969	0.00105057	0.000866665	0.000920236	0.000631276	0.000509798	0.00039208	0.0011479	0.00127182	0.00154423	0.00159307	0.00226362	0.00334239	0.00387132	0.00356876	0.00351529	0.00309457	0.00212809	0.00195428	0.000896766	0.00106657	0.00137892	0.00124362
CC124_12h_s3_cell06.txt	12h	s3	0.00164962	0.00125362	0.00153189	0.00151677	0.00163119	0.00160083	0.00112168	0.00147786	0.00133054	0.00134212	0.00121721	0.0010693	0.000919509	0.000643681	0.000573396	0.000554926	0.000344078	0.000485628	0.000676093	0.000472285	0.000677709	0.000280861	0.000370744	0.000386953	0.000252164	0.00038464	0.000102718	8.62247e-05	0.000377906	0.000182534	8.02622e-05	4.82632e-05	0.000453631	0.000577023	0.000947951	0.00134828	0.00153445	0.00186876	0.00214318	0.00152994	0.00131766	0.00123157	0.00114122	0.000299528	0.000613753	0.000518896	0.00024938
CC124_12h_s3_cell07.txt	12h	s3	0.00230806	0.00212088	0.00215359	0.00184501	0.00176607	0.0020949	0.0021188	0.00223638	0.00205141	0.00143734	0.00152907	0.00178173	0.00115004	0.00102023	0.00117273	0.00118653	0.000756382	0.00113477	0.000991486	0.0010093	0.00108153	0.00034845	0.000851903	0.000684449	0.000771298	0.000675472	0.000608541	0.000631944	0.000748673	0.00045909	2.37223e-11	0.000766022	0.000584248	0.000886931	0.0008939	0.00135941	0.00242109	0.00241152	0.0023757	0.0017139	0.00141976	0.000859442	0.00133725	0.00024781	0.000536152	0.00076047	0.000924219
CC124_12h_s3_cell08.txt	12h	s3	0.000444172	0.000504629	0.000814497	0.000612606	0.000530699	0.00077102	0.000608464	0.000778555	0.000699029	0.000825975	0.000896781	0.000975645	0.000702831	0.000524389	0.00066835	0.000910627	0.000525417	0.000686084	0.000809106	0.000854792	0.000876207	0.000676962	0.00135114	0.000892271	0.00087811	0.00118708	0.00117476	0.00105223	0.00078973	0.00101851	0.00118146	0.00117413	0.00153877	0.00165831	0.00166512	0.00196907	0.00211373	0.00214789	0.0021051	0.00197219	0.00202517	0.001667	0.00173922	0.00156535	0.001714	0.00175235	0.00165985
CC124_12h_s3_cell09.txt	12h	s3	0.000458824	0.000718415	0.000823999	0.000440838	0.000337812	0.00121365	0.00144925	0.000715788	0.000718351	0.00091215	0.000872164	0.000794792	0.000734582	4.05128e-06	0.000528879	0.000637799	0.000495519	0.00146056	0.000601488	0.00103887	0.000515558	0.000471781	0.000852174	0.000876889	0.000466113	0.000610106	0.00115733	0.000412384	0.000322931	0.000823191	0.000286742	0.000477554	0.000981616	0.00172159	0.00194767	0.00281235	0.0035156	0.00445639	0.0049029	0.0038566	0.00328073	0.00252763	0.00226645	0.00162279	0.00168974	0.00135299	0.00130777
CC124_12h_s3_cell10.txt	12h	s3	0.000881529	0.000819432	0.00117978	0.000916122	0.00118288	0.00115775	0.00142959	0.00197197	0.000926786	0.00088757	0.000963473	0.00098596	0.000380002	3.07459e-05	0.000912124	0.000459993	0.000202172	0.000566514	0.000508294	0.00113151	0.00111143	0.000229214	0.00107455	3.80014e-11	0.000991734	0.000814357	0.000653378	0.000465728	8.35567e-05	0.00014498	0.000448263	0.000896622	0.000737097	0.000956323	0.00185618	0.00242529	0.00346544	0.00348652	0.00387622	0.00260934	0.00238511	0.00245653	0.00166944	0.00116106	0.000715648	0.00156859	0.00096547
CC124_12h_s3_cell11.txt	12h	s3	0.00214165	0.00170369	0.00202654	0.00167625	0.00158907	0.00195703	0.00247237	0.00202235	0.00106142	0.00135589	0.00118854	0.00134123	0.000644531	0.000935947	0.00105765	0.000544289	0.000112886	0.000487053	0.000681629	0.000871452	0.000760314	0.000796589	0.000953665	0.000473507	0.000655866	1.51533e-06	0.000586949	0.00033031	0.000279391	0.000141707	0.000266449	0.000105788	0.00120664	0.00134691	0.0011351	0.00214511	0.00268904	0.00279437	0.00275668	0.00296853	0.00252584	0.00107912	0.00167291	0.00136874	0.00145793	0.00127467	0.000614631
CC124_12h_s3_cell12.txt	12h	s3	0.000978097	0.000753915	0.00145279	0.00101975	0.00142381	0.00123582	0.000903873	0.00166531	0.000907249	0.00122002	0.00100813	0.00116803	0.000982109	0.000201231	0.000474488	0.000521809	0.000116414	0.000164762	0.000360221	0.000769601	0.000925484	0.000770856	0.00110738	0.000820095	0.00051036	0.000387808	0.000534101	0.000390322	0.000818617	0.000692885	0.000693801	0.000553479	0.000613304	0.00133069	0.00132208	0.00164393	0.00172157	0.00256554	0.00235696	0.00191059	0.0017665	0.00129894	0.0015974	0.000694809	0.00112543	0.000776544	0.0013396
CC124_12h_s3_cell13.txt	12h	s3	0.00363085	0.00335218	0.00339461	0.00370414	0.00308188	0.00296796	0.00300661	0.00279281	0.00282749	0.00247038	0.00235256	0.00222803	0.00192342	0.00191297	0.00203937	0.0022191	0.00119968	0.00174936	0.0017834	0.00157722	0.00143142	0.00100159	0.0013064	0.0011642	0.00105758	0.00140095	0.00126324	0.00145674	0.000955465	0.000852097	0.000762831	0.000850981	0.000810841	0.0013241	0.00150192	0.00120313	0.000940735	0.00116303	0.00145867	0.000672692	0.00106396	0.000862013	2.17e-11	0.000333944	0.000652187	0.0010782	0.000903201
CC124_12h_s3_cell14.txt	12h	s3	0.00369921	0.00318117	0.00307994	0.00318598	0.0032287	0.00264006	0.00266374	0.00302403	0.0025129	0.00214663	0.00246335	0.00231486	0.00239458	0.00152429	0.00178679	0.00159565	0.00124535	0.00168249	0.00176369	0.00137245	0.00144021	0.00116187	0.00160337	0.000931613	0.00151844	0.00103805	0.000967315	0.000984071	0.000945699	0.000522251	0.000556081	0.000829708	0.00073071	0.000745743	0.00107465	0.000317956	0.000894011	0.000610547	0.000723633	0.000465327	0.000292722	1.10862e-11	0.000657004	0.000108112	0.000186874	0.000441676	0.00030433
CC124_12h_s3_cell15.txt	12h	s3	0.00142406	0.00110258	0.00113918	0.0013311	0.00146161	0.00114124	0.00125146	0.00125261	0.00131686	0.000781071	0.000688479	0.00111352	0.000655847	0.000386661	0.000311836	0.000349857	0.000270536	0.000620329	0.000959104	0.000514991	0.000342932	0.000443999	0.000592222	0.000550781	0.000345103	0.000297324	0.000133805	0.000512224	0.000192736	0.000103696	3.36918e-06	0.000606847	0.00134101	0.00105695	0.00189194	0.00168694	0.00275189	0.00310741	0.00309249	0.00246741	0.00191438	0.00137896	0.00107807	0.00083044	0.000979412	0.00101522	0.000875621
CC124_12h_s3_cell16.txt	12h	s3	0.00159624	0.00155649	0.0016044	0.00120137	0.00144052	0.00110469	0.00197318	0.0015847	0.0013759	0.00131069	0.00129102	0.000914939	0.00117583	0.000453468	0.00019331	0.000254568	0.000597351	0.000798054	0.000621868	0.00142238	0.000719543	0.000502527	0.000639927	0.000955656	0.000744672	0.000417728	0.000923979	0.000450165	0.000485374	7.45519e-05	0.000877716	0.00102359	0.000992629	0.000689004	0.000427083	0.00159602	0.000992993	0.0014091	0.000847157	0.00108441	0.000874167	0.000740779	0.000914539	4.77671e-05	0.000361628	0.000634553	0.00074419
CC124_12h_s3_cell17.txt	12h	s3	0.00232629	0.00161901	0.00250617	0.00174078	0.00164151	0.00178014	0.00233883	0.0023802	0.00153799	0.00159851	0.00191795	0.00116893	0.000555664	0.000946429	0.00134824	0.000958482	0.000227524	0.00118378	0.000660568	0.000530356	0.00102783	0.000704596	0.000783729	0.00144061	0.00137267	0.000747633	0.000670969	0.000573801	9.41345e-07	0.000648674	0.000371029	0.000824235	0.00107502	0.0012769	0.00135617	0.00173735	0.00180503	0.00250158	0.00222474	0.00236172	0.00200341	0.000947926	0.00151288	0.000636402	0.000687805	0.000700212	0.000818979
CC124_12h_s3_cell18.txt	12h	s3	0.00186776	0.0016485	0.00182052	0.00140891	0.00120303	0.00133243	0.00141255	0.0020064	0.00133996	0.000972816	0.000732617	0.00115029	0.000525083	0.000262977	0.000795543	0.000738905	0.000258796	0.000894778	0.000736494	0.000484638	0.000449353	0.000444354	0.000483873	7.33281e-12	0.000216894	0.00072912	0.000999085	0.000726045	0.0002179	0.000134964	1.96766e-05	0.000425008	0.000727232	0.000279718	0.000896615	0.00152047	0.000932536	0.001544	0.00187902	0.00134264	0.000841239	0.00127525	0.000826133	0.000362508	0.000766634	0.000680495	0.000135829
CC124_12h_s3_cell19.txt	12h	s3	0.00202471	0.00170488	0.00157686	0.00151966	0.00224689	0.00198743	0.0018434	0.00229652	0.00146236	0.00146028	0.001442	0.00159602	0.000876268	0.00106174	0.000695113	0.00127994	0.000982673	0.000889188	0.00132101	0.00139241	0.00101382	0.00143718	0.00124054	0.00111263	0.000880542	0.00115834	0.000928494	0.000785859	0.000235852	0.000904515	0.000635035	0.000973563	0.00130724	0.00103117	0.00207798	0.00222749	0.00325327	0.00402441	0.00379174	0.00363795	0.00251709	0.00234677	0.00186174	0.000897328	0.00137004	0.00111517	0.00153601
CC124_12h_s3_cell20.txt	12h	s3	0.000950722	0.000700014	0.00109441	0.000893893	0.00101307	0.00141497	0.00146869	0.00126128	0.0011247	0.000698035	0.000548407	0.000649927	0.000551409	0.00040811	0.000444087	0.000737789	0.000349577	0.000612216	0.000618418	0.000656443	0.00125112	0.000692419	0.000790795	0.000581636	0.000591392	0.000357365	0.000451599	0.000650338	0.000206985	2.26347e-11	4.25584e-05	0.00081412	0.000662449	0.0015158	0.00205605	0.00286631	0.00393633	0.00463444	0.00476839	0.00359943	0.00330167	0.0023853	0.00206012	0.00146821	0.00130668	0.000933095	0.000791614
CC124_18h_s1_cell01.txt	18h	s1	0.000682708	0.000713954	0.000967801	0.00163397	0.000836939	0.000938373	0.00114883	0.00143889	0.00061882	0.00123424	0.000707299	0.000719281	1.20933e-12	0.000688713	0.000483696	0.00061747	0.000693497	0.00103844	0.00102037	0.0011797	0.00135506	0.00112284	0.000938231	0.00079541	0.00109288	0.00118528	0.000580832	0.000333844	0.00055917	0.000889478	0.000781267	0.00114173	0.00174605	0.00243221	0.00383388	0.00356755	0.0048155	0.00459688	0.00414572	0.00353605	0.00293379	0.00241361	0.00176756	0.00129922	0.00135732	0.00102132	0.000977453
CC124_18h_s1_cell02.txt	18h	s1	0.00173456	0.00181509	0.00186426	0.00166747	0.00195814	0.00164185	0.0014649	0.00142215	0.00125778	0.00177802	0.00165588	0.00119698	0.00079584	0.000911105	0.00100103	0.00106147	0.00106221	0.00137213	0.00111576	0.000795981	0.000978472	0.00105896	0.00107691	0.000891712	0.00109988	0.000540335	0.000349248	0.000973572	0.000826473	0.000770012	0.00066755	0.00080283	0.00106262	0.000773323	0.00129573	0.00127248	0.00126036	0.00137067	0.00148996	0.000978775	0.000733629	0.000781424	0.000281797	0.000434601	0.000612713	0.000838747	0.000603257
CC124_18h_s1_cell03.txt	18h	s1	0.000381411	0.00015838	0.00037087	0.00048597	0.000373462	0.000443333	0.00101264	0.000837497	0.000425184	0.000610925	0.000342576	0.000451227	6.59352e-05	0.000452258	0.000337927	0.000393193	0.000861448	0.000838987	0.000721768	0.000940148	0.000910326	0.000598942	0.000657831	0.000174459	0.000576045	1.83014e-12	0.000157218	0.000454158	0.00017544	0.000341788	0.000443477	0.00102859	0.00178526	0.00218886	0.00329278	0.00470329	0.00485682	0.00541381	0.00478012	0.00331682	0.00312748	0.00237897	0.00208874	0.00127792	0.000971089	0.00111735	0.00071115
CC124_18h_s1_cell04.txt	18h	s1	0.000767116	0.000283085	0.000799914	0.00100363	0.000912805	0.000781914	0.00126144	0.000802367	0.000702875	0.000913872	0.000465511	0.000322521	0.000703721	0.000439237	0.000706004	0.000101227	0.000559701	0.000763384	0.000667676	0.000459151	0.00113307	0.000560171	0.000806953	0.000808799	0.000310804	0.000850257	0.000555137	0.000598965	0.000554554	9.61513e-05	0.00110921	0.000884456	0.00193776	0.00245433	0.0039979	0.00445397	0.00539395	0.00503957	0.00461705	0.00383735	0.00287275	0.00258507	0.00214409	0.00134809	0.0014506	0.00132981	0.000960077
CC124_18h_s1_cell05.txt	18h	s1	0.00187559	0.00157857	0.00167461	0.00157042	0.00174359	0.00147599	0.001493	0.00131247	0.0012592	0.00151278	0.00139857	0.00113362	0.00112719	0.000970183	0.00092335	0.000973373	0.00110223	0.000712323	0.000602227	0.000708793	0.000893597	0.000910729	0.00102883	0.000755522	0.000318767	0.000205488	0.000254204	0.000228557	0.000161879	0.000330793	0.000138835	0.000319252	0.000483275	0.000694981	0.00121872	0.00134378	0.00136437	0.00166983	0.00138602	0.00104558	0.000566152	0.000850421	0.000247046	0.000339067	0.000426275	0.000586554	0.000710112
CC124_18h_s1_cell06.txt	18h	s1	0.000332344	0.000834296	9.01177e-05	0.00128026	0.00092601	0.000950766	0.000906327	0.00091688	0.000490188	0.000878249	0.000719476	0.000453054	0.000711881	0.000457856	0.000707073	0.000294308	0.000657592	0.00155014	0.000778683	0.000981526	0.00142678	0.00114056	0.000465712	0.000737846	0.000612614	0.000659228	0.00078933	0.000688994	0.000377064	0.000601354	0.000894817	0.00149974	0.000987654	0.00180181	0.00263048	0.00345538	0.00363882	0.0036813	0.00348515	0.00315496	0.00261295	0.00269585	0.00143966	0.0017271	0.00171542	0.00102599	0.0012807
CC124_18h_s1_cell07.txt	18h	s1	0.000374443	0.000750649	0.000438581	0.000684977	0.000516004	0.000735153	0.000560646	0.000562625	0.000334582	0.000667616	0.000678088	0.000430294	0.000155362	0.000160818	0.000193995	0.000406356	0.000303025	0.000605133	0.000868253	0.000837985	0.000670246	0.000739159	0.000872682	0.000344665	0.000406255	0.000100329	0.000143316	1.13312e-06	0.000306326	0.000298252	0.000495341	0.000597518	0.00101761	0.00194087	0.00274138	0.00373021	0.00437262	0.00447808	0.00385268	0.00284806	0.00238974	0.00161358	0.00110412	0.00108917	0.00109522	0.00065989	0.000398878
CC124_18h_s1_cell08.txt	18h	s1	0.000419604	0.000199886	0.000788119	0.000734856	0.00109351	0.000951985	0.000580018	0.000815298	0.000502406	0.000688457	0.000792889	0.000544183	0.000561903	0.000434405	0.000490842	0.000963121	3.74404e-07	0.00122395	0.00097801	0.00120853	0.000563584	0.000963978	0.00120958	0.000775051	0.000671487	0.00129884	0.000962229	0.000756485	0.000574483	0.000883689	0.00142726	0.00106181	0.00129977	0.00247809	0.00332374	0.00329277	0.00382442	0.00409122	0.00376433	0.00330522	0.00244953	0.00213969	0.00167812	0.00144136	0.0013934	0.00117213	0.001458
CC124_18h_s1_cell09.txt	18h	s1	0.000716656	0.00047856	0.000608641	0.000504827	0.00102645	0.000849303	0.000775459	0.000732809	0.000844944	0.0009472	0.000903682	0.000966268	0.000716558	0.000358999	0.000436566	0.000394019	0.000444588	0.000927658	0.000638592	0.000980736	0.000987917	0.000478361	0.000776234	0.000718902	0.0003543	0.000434323	0.000311915	0.000391013	0.00061713	0.000326716	0.000679616	0.000832165	0.000829134	0.00161834	0.00254714	0.00264064	0.00299196	0.00342083	0.00284914	0.0023338	0.00176235	0.00171492	0.00106119	0.00114525	0.00109345	0.000725346	0.00100003
CC124_18h_s1_cell10.txt	18h	s1	0.00108715	0.000950982	0.00120594	0.00159602	0.00176636	0.0012369	0.00163417	0.00134934	0.000928601	0.00102821	0.00134295	0.000591515	0.000686285	0.000770177	0.000833475	0.000847294	0.000507109	0.000436586	0.000661256	0.000687085	0.000842483	0.000659261	0.000534528	0.000433952	6.08501e-13	0.000232124	0.000135348	0.000268313	0.000242436	0.000279876	0.000458878	2.45892e-05	0.000841174	0.00112391	0.00206006	0.00236278	0.00272148	0.00343439	0.00283663	0.00233632	0.00154151	0.00125586	0.000451958	0.000528108	0.000620513	0.000227178	4.3934e-05
CC124_18h_s1_cell11.txt	18h	s1	0.00062436	0.000908815	0.00072487	0.000863706	0.00111322	0.000791113	0.00101238	0.000913012	0.000718804	0.00119929	0.000701507	0.000301173	0.000260662	0.00061558	0.000433646	1.85688e-06	0.000393214	0.000806217	0.00135576	0.000613769	0.00129523	0.000880662	0.000920005	0.00065452	0.000424408	0.000267375	0.000462657	0.000540136	0.000533349	5.82644e-05	0.000602714	7.81107e-05	0.00153253	0.00188411	0.0021414	0.00329611	0.00406334	0.00361243	0.00365864	0.0027082	0.00210898	0.00192426	0.0016286	0.00116245	0.00100801	0.00110163	0.000745468
CC124_18h_s1_cell12.txt	18h	s1	0.00140045	0.00138473	0.00153938	0.00153217	0.00137064	0.00148176	0.00136968	0.00126383	0.00114149	0.00132245	0.00108488	0.00102636	0.000806279	0.000680967	0.000865332	0.000786372	0.000801897	0.000748541	0.000965153	0.00073998	0.000516935	0.0006385	0.000651005	0.000616253	0.0007349	0.000240711	0.000349721	0.000280527	0.000323013	0.000247603	0.000260879	0.0004218	0.000682068	0.00110704	0.00145787	0.00176628	0.00221478	0.00202778	0.00191856	0.00133094	0.00108427	0.000828445	0.000646235	0.000585446	0.000389123	0.000214804	0.00036103
CC124_18h_s1_cell13.txt	18h	s1	0.00121351	0.00121206	0.00138701	0.00157436	0.00169685	0.00132633	0.00140768	0.00147656	0.00077488	0.00129037	0.0015294	0.000244659	0.0005782	0.000816671	0.000760829	0.00112009	0.000505714	0.000468111	0.00130734	0.00160889	0.00094425	0.00101813	0.000694002	0.000737665	0.000739551	0.00069269	4.75492e-12	0.000385949	0.000727399	0.000288399	0.00109418	0.000788687	0.0013475	0.00186981	0.00288457	0.00364515	0.00407917	0.00442114	0.00400437	0.00281124	0.0021085	0.00138039	0.00140934	0.00128729	0.00128899	0.000788016	0.000528026
CC124_18h_s1_cell14.txt	18h	s1	0.000480692	0.000231214	0.000279147	0.00108812	0.000991446	0.00100933	0.0007782	0.000590752	0.000618686	0.00109039	0.000876682	0.000586837	0.000127758	0.000290923	0.000491203	0.000263029	0.000398507	0.000770074	0.000692914	0.000986713	0.00108984	0.00100419	0.0006718	0.000743706	0.000782365	6.04456e-05	0.000493294	0.000312285	1.97868e-05	0.000323454	0.000582974	0.000605212	0.00132177	0.00205836	0.00310782	0.00404039	0.00520607	0.00548047	0.00486356	0.00385006	0.00347955	0.00273578	0.00225203	0.00152783	0.00144568	0.00144603	0.000926943
CC124_18h_s1_cell15.txt	18h	s1	0.00283044	0.00269685	0.00272233	0.0027302	0.00245094	0.00226657	0.00230354	0.00221299	0.00264187	0.00200976	0.00194708	0.00197275	0.00156211	0.00155877	0.00144507	0.00139401	0.00140625	0.00136398	0.00129953	0.00120623	0.00118255	0.00157244	0.00108665	0.00139133	0.00125088	0.00108243	0.00095981	0.00111565	0.000804744	0.00100407	0.000715414	0.000474788	0.00105732	0.000983089	0.00116927	0.000605278	0.000729348	0.000752257	0.000496364	0.000581241	0.000981901	0.000738329	1.29583e-12	0.000295248	0.000478422	0.000331346	0.000998714
CC124_18h_s1_cell16.txt	18h	s1	0.000601014	0.000709413	0.000958276	0.000693721	0.000853002	0.000936618	0.000733314	0.000838464	0.000735573	0.000382095	0.000578912	0.000108666	0.000328281	0.000187267	0.000606781	0.000650998	0.000379879	0.00068035	0.000891791	0.000986621	0.00101745	0.000832955	0.000558328	0.000255321	0.000513899	0.000371104	0.000272534	0.000267776	7.0387e-05	0.000338376	0.000519286	0.00050313	0.0012568	0.00239661	0.00317491	0.00448604	0.00567898	0.00573942	0.00522333	0.0041855	0.0032683	0.00240109	0.00221124	0.00148212	0.00164054	0.00102875	0.00142347
CC124_18h_s1_cell17.txt	18h	s1	0.00192211	0.00131034	0.00200759	0.00183329	0.00131458	0.00162779	0.00169518	0.00134709	0.00112819	0.00157446	0.00133739	0.000865007	0.000852024	0.000720852	0.00075271	0.000623119	0.000844384	0.00105186	0.000798099	0.00111567	0.00131054	0.000736462	0.000763365	0.000671514	0.000237152	0.000413735	0.000387851	0.000227342	0.000264742	0.000107576	0.000647965	0.000526877	0.000611925	0.00116578	0.00179561	0.00205393	0.00319227	0.00296206	0.00294332	0.00210265	0.00179494	0.00158879	0.000891595	0.000700867	0.0011088	0.000692093	0.00041867
CC124_18h_s1_cell18.txt	18h	s1	0.00239259	0.0026311	0.00260522	0.00242967	0.00255991	0.00247149	0.00228428	0.00187375	0.00220759	0.00230492	0.00185856	0.00189485	0.00130119	0.00164659	0.00128734	0.00132486	0.00126152	0.00130012	0.00113793	0.00169007	0.00101107	0.000996071	0.000822569	0.000860785	0.00105673	0.00114089	0.000302042	0.000522328	0.000464676	0.000391729	0.000250641	0.000336728	0.00065084	0.000923087	0.00105725	0.00115031	0.00167698	0.001369	0.00107771	0.00117197	0.000757259	0.000961213	0.000324487	0.000552143	0.000669594	0.000594586	0.000914765
CC124_18h_s1_cell19.txt	18h	s1	0.00206567	0.00224683	0.00201546	0.00180216	0.00213306	0.00194263	0.00191051	0.00171668	0.0018116	0.001497	0.00134928	0.0011828	0.00116519	0.00147405	0.00109432	0.00114847	0.000897927	0.00129284	0.00126508	0.00117644	0.000684059	0.00118857	0.000800563	0.000869614	0.000623079	0.000604767	0.000515873	0.0001488	4.41461e-05	0.000337021	6.75206e-06	0.000595297	0.000791471	0.00146821	0.00192683	0.00269089	0.00334468	0.00344012	0.00358014	0.00268172	0.00189107	0.00174338	0.000889947	0.00108278	0.000919033	0.000783788	0.0010065
CC124_18h_s1_cell20.txt	18h	s1	0.0012374	0.000867683	0.00181175	0.00140071	0.00111312	0.000911264	0.00142962	0.00106179	0.00104974	0.000694101	0.00111927	0.000571676	0.000952808	0.0010034	0.000844046	0.000917637	0.000235713	0.000927709	0.000722059	0.00103914	0.00109873	0.00107857	0.00092628	0.000497924	0.000496554	0.000765384	0.000404039	0.000675697	0.000441173	0.000794881	0.000430701	0.000764283	0.000896623	0.00146588	0.00174205	0.00233206	0.00281177	0.00328821	0.00314598	0.00233322	0.00179385	0.00173205	0.00100312	0.00107736	0.00135496	0.00127318	0.00104689
CC124_18h_s2_cell01.txt	18h	s2	0.000868638	0.000678836	0.00050957	0.000788598	0.000852806	0.000965448	0.00105055	0.00129901	0.00109368	0.000739022	0.000357694	0.000533525	0.000305218	0.000482511	0.000256786	0.000681175	0.000687351	0.00101843	0.00103836	0.000933725	0.00110574	0.000440457	0.00116934	0.000604758	0.000625242	0.000514939	0.000407469	0.000422444	0.000499258	0.000640855	0.000339605	0.000523108	0.00108963	0.00164874	0.00323702	0.0039489	0.00542152	0.0056847	0.00555063	0.00482647	0.00426315	0.00331648	0.00268578	0.00234604	0.00189157	0.00161073	0.00154281
CC124_18h_s2_cell02.txt	18h	s2	0.000335139	0.000765699	0.000329	0.0006061	0.00100277	0.000788982	0.000892093	0.000925431	0.000668932	0.000614733	0.000299661	0.000719748	0.000215032	0.000555406	0.000775739	0.000670706	0.000730019	0.000634769	0.000619076	0.000735459	0.00100387	0.000933954	0.000876645	0.000634121	0.000586629	0.000651831	0.000689943	0.000381761	0.000468205	0.000343961	0.000624402	0.000882647	0.00107584	0.00153781	0.00248667	0.00353576	0.00462072	0.00502944	0.00489608	0.003881	0.00334086	0.00266687	0.00219003	0.00150046	0.00161581	0.00157097	0.00140753
CC124_18h_s2_cell03.txt	18h	s2	0.000955808	0.00152003	0.00145774	0.00167808	0.00178388	0.00138705	0.00160601	0.00137526	0.00146868	0.00109184	0.00115455	0.00115641	0.00104752	0.000831199	0.0008377	0.000833862	0.000947148	0.000991592	0.000863843	0.00158892	0.00137433	0.00132675	0.000971817	0.000940851	0.000665762	0.000692497	0.000471262	0.000324418	3.80013e-05	0.00068192	0.000710627	0.000435419	0.00112207	0.00219634	0.00312107	0.0042708	0.00559146	0.00591259	0.00547304	0.00477991	0.00364882	0.00282807	0.00267104	0.00145776	0.00141791	0.00131169	0.00166748
CC124_18h_s2_cell04-1.txt	18h	s2	0	0.000654154	0.000446131	0.00072358	0.000886424	0.000922308	0.00123462	0.000868729	0.000798603	0.00046104	0.000356871	0.000874335	0.00036067	0.000567894	0.0005095	0.00033376	0.000653728	0.000630953	0.000525735	0.0010641	0.00119837	0.000886287	0.000812636	0.000900705	0.000507351	0.000728131	0.00051752	0.000619117	0.000263822	0.000459502	0.000688964	0.000608249	0.00102509	0.00165352	0.00217585	0.00296159	0.00369444	0.00428057	0.00388808	0.0033973	0.00280343	0.00238571	0.0017242	0.00158183	0.00146374	0.00139904	0.00144033
CC124_18h_s2_cell05.txt	18h	s2	0.0014013	0.00148822	0.00136208	0.00138287	0.00152023	0.001173	0.00140831	0.00131015	0.00107873	0.000948231	0.00106804	0.000858367	0.000663683	0.000784915	0.00049841	0.000689355	0.000534592	0.000623537	0.000654893	0.000648494	0.000772246	0.00053701	0.000362672	0.000642432	0.000437591	0.000328667	0.000159279	0.000452911	0.000363453	0.000142124	0.000296266	0.000371855	0.000678183	0.000591685	0.00109182	0.00176988	0.00175784	0.0019755	0.00227938	0.00168226	0.0014139	0.00138669	0.00062423	0.000659954	0.000517481	0.000554558	0.000464733
CC124_18h_s2_cell06.txt	18h	s2	0.000257093	0.000677993	0.000667064	0.000956505	0.000630754	0.000417919	0.000943543	0.00067327	0.000890617	0.000730924	0.000504263	0.000590056	0.000287361	0.000518285	0.00030451	0.000650928	0.000355592	0.000623923	0.000359864	0.00094505	0.000661357	0.00069443	0.000753965	0.000687701	0.000367436	0.000409937	0.000342962	0.000180242	0.000401924	0.000205292	0.000529202	0.000871234	0.00097644	0.00153355	0.0025372	0.00308677	0.00414974	0.00503622	0.00448165	0.0038894	0.00361267	0.00238758	0.00168692	0.00195392	0.00197613	0.0016248	0.00148618
CC124_18h_s2_cell07.txt	18h	s2	0.00101576	0.00120528	0.0010183	0.00115833	0.00123818	0.00107415	0.00109655	0.00110124	0.00102037	0.000775357	0.000885706	0.00090854	0.000812957	0.000731811	0.000924865	0.000975308	0.000607358	0.000749834	0.000735156	0.000905725	0.000878281	0.000514697	0.000907026	0.000581799	0.000736193	0.000534494	0.000633084	0.000343494	0.000931974	0.000523455	0.000844358	0.000797731	0.0010249	0.000987456	0.00154245	0.00190563	0.00232629	0.002343	0.00216273	0.00216599	0.00167648	0.00136548	0.00130914	0.000974058	0.000685134	0.000806205	0.000886394
CC124_18h_s2_cell08.txt	18h	s2	0.000469031	0.000609298	0.000977246	0.000642875	0.000699118	0.00147077	0.00153011	0.00147534	0.000923622	0.00107191	0.000829974	0.00123646	0.000917392	0.00137915	0.00122481	0.001105	0.00119375	0.00130218	0.00112496	0.00121197	0.00171425	0.00119433	0.00151984	0.00117091	0.00178522	0.00143706	0.00106296	0.00159211	0.00154303	0.00119051	0.00159293	0.00159329	0.00192572	0.00180153	0.00271707	0.00316193	0.00379027	0.00416032	0.00373548	0.003613	0.00331519	0.00290069	0.00259673	0.00226173	0.00223208	0.00193552	0.00173735
CC124_18h_s2_cell09.txt	18h	s2	0.000657554	0.000574047	0.000280244	0.000901568	0.00111759	0.000749615	0.00114839	0.00100098	0.000926556	0.000617998	0.00122016	0.000459364	0.000754061	0.000853708	0.000620037	0.00126704	0.000708538	0.00145463	0.000578542	0.00149933	0.00131949	0.000762034	0.00133722	0.000944098	0.000782429	0.00150714	0.00117444	0.000934931	0.00118142	0.00100368	0.00125446	0.00130967	0.0016709	0.00197485	0.00246855	0.00308831	0.00422695	0.00432064	0.00427519	0.00396347	0.00370657	0.00282734	0.00209771	0.00253283	0.00209854	0.00194827	0.00163244
CC124_18h_s2_cell10.txt	18h	s2	0.00090972	0.000768055	0.000834514	0.000981542	0.00112876	0.00117481	0.00100208	0.00112683	0.00107324	0.000678605	0.000668084	0.000992461	0.000796149	0.000874316	0.000621205	0.00103993	0.000832647	0.00072899	0.000949873	0.00106996	0.0012304	0.000885198	0.00100167	0.000642406	0.000682162	0.00087178	0.000452026	0.000723821	0.00067587	0.000727767	0.000977466	0.000959878	0.0011636	0.00158561	0.00181065	0.00222649	0.0030398	0.00292922	0.00276266	0.00272698	0.00222438	0.00177419	0.00169813	0.00141252	0.0012979	0.00149399	0.00139723
CC124_18h_s2_cell11.txt	18h	s2	0.000572349	0.000976133	0.000802774	0.000774681	0.00121797	0.000887803	0.00134187	0.00108098	0.000822618	0.000743193	0.000728101	0.000523969	0.000647712	0.000606693	0.000483192	0.000262675	0.000339271	0.000424607	0.000354806	0.000915625	0.0012856	0.000555588	0.000691768	0.000121784	0.000164582	0.000173	0.000582943	4.10133e-06	0.000233268	0.00013716	0.000551695	0.000904445	0.0010415	0.00218263	0.00304057	0.00452816	0.00589987	0.00656336	0.00641875	0.00519642	0.00452637	0.00321533	0.00282633	0.00174489	0.00153818	0.00191199	0.00132929
CC124_18h_s2_cell12.txt	18h	s2	0.00119833	0.00140008	0.000804342	0.00124737	0.00129807	0.00145126	0.00159892	0.00130852	0.00139999	0.00103388	0.00117167	0.00137256	0.000672681	0.000855638	0.000794155	0.000533937	0.00109863	0.00126528	0.000979892	0.000960664	0.00139826	0.000724946	0.00134515	0.000914986	0.00106386	0.000957682	0.0009564	0.000396645	0.000612109	0.000934294	0.000765594	0.00106539	0.00131652	0.00144509	0.00216515	0.00258363	0.00337497	0.00341642	0.0033266	0.00317753	0.0029865	0.00230505	0.00213328	0.00179856	0.00203838	0.00145499	0.00160821
CC124_18h_s2_cell13.txt	18h	s2	0.00105132	0.00112775	0.00109675	0.000992416	0.001047	0.00124233	0.00136588	0.000940773	0.000952431	0.00115778	0.000872465	0.00144703	0.00056985	0.000611438	0.000910714	0.00108597	0.000952137	0.000944246	0.000934351	0.000929299	0.00105818	0.00154948	0.00111199	0.000622246	0.00127601	0.000990607	0.00109219	0.000835782	0.00113994	0.000952834	0.000883941	0.00102141	0.000950978	0.00190211	0.00225014	0.00281473	0.00357658	0.00395058	0.00378304	0.00276779	0.00286287	0.00253202	0.00186576	0.00177452	0.00208933	0.00162487	0.00134463
CC124_18h_s2_cell14.txt	18h	s2	0.00171457	0.00189837	0.00181782	0.00226758	0.00182817	0.00167103	0.00240302	0.00160338	0.0012585	0.00170837	0.000991842	0.00113302	0.0015767	0.00119387	0.00105689	0.0010528	0.00128268	0.00138341	0.0012002	0.00122073	0.00119531	0.00117831	0.00124517	0.000968019	0.000630449	0.00101606	0.000650214	0.000241418	0.00111709	0.000788421	0.000886645	0.0010134	0.00105425	0.00116478	0.00197504	0.00177803	0.002934	0.00318156	0.0029055	0.00240908	0.00225318	0.00142478	0.00111808	0.00114815	0.001398	0.000945649	0.000890019
CC124_18h_s2_cell15.txt	18h	s2	0.00109095	0.00129026	0.0016921	0.0015019	0.00179914	0.00128904	0.0014242	0.00161657	0.00102071	0.00113267	0.000729665	0.0010718	0.000783648	0.0010725	0.000542376	0.000701175	0.00083436	0.000325119	0.000660006	0.000761722	0.000773775	0.000642964	0.00092413	0.000499299	0.00054477	0.000507336	0.000496659	3.04064e-11	0.000397839	0.000262654	0.00092971	0.00038102	0.000700739	0.00123722	0.0018675	0.0027386	0.00372957	0.00393134	0.00342077	0.00329847	0.00273965	0.002325	0.00149969	0.00133792	0.00132132	0.00125053	0.000882644
CC124_18h_s2_cell16.txt	18h	s2	0.000597581	0.000553912	0.000246291	0.000666103	0.000826765	0.00105318	0.000939122	0.00090626	0.000954383	0.000537552	0.00075788	0.000490114	0.000171973	0.00075918	0.000829945	0.000389266	0.000600792	0.000578859	0.000826055	0.000659834	0.00121527	0.000858274	0.000941828	0.000716676	0.00063262	0.000853378	0.000636133	2.4904e-05	0.00040874	0.000966237	0.000762508	0.00102836	0.00128518	0.00238905	0.00359045	0.00474386	0.00622567	0.0065947	0.00633266	0.00553821	0.00449243	0.00350337	0.00316261	0.00253261	0.0023109	0.00185896	0.00158051
CC124_18h_s2_cell17.txt	18h	s2	0.00134684	0.00153374	0.00119605	0.000981325	0.00169407	0.00119113	0.00131514	0.00117696	0.00118855	0.00106011	0.00127475	0.000809577	0.000686549	0.00126315	0.000811115	0.000783446	0.00068014	0.000560662	0.000586503	0.000952522	0.000557555	0.000606715	0.00102673	0.000549784	0.000539631	2.15904e-05	0.000301892	0.000264771	0.00033237	1.50826e-11	0.000232981	0.000398353	0.000463712	0.00125386	0.00159331	0.00268844	0.00336682	0.00377832	0.00348501	0.0032458	0.00219788	0.00160189	0.00158319	0.00110506	0.000973486	0.000980752	0.000995064
CC124_18h_s2_cell18.txt	18h	s2	0.00102227	0.00143495	0.00127395	0.00092391	0.00131583	0.00122224	0.00150361	0.00108888	0.000659873	0.000796072	0.000895784	0.000618722	0.000645387	0.000728987	0.000650403	0.000756991	0.000698546	0.000715316	0.000869538	0.000706244	0.000893864	0.000492443	0.000917214	0.000159499	0.000387119	0.000240434	0.000371958	0.00037944	0.000323379	0.000397272	0.000406548	0.000529961	0.000767621	0.00115742	0.00148935	0.0025617	0.00330387	0.00311857	0.0033873	0.002906	0.00206041	0.00164225	0.00165803	0.00117493	0.00108971	0.000594945	0.000646904
CC124_18h_s2_cell19.txt	18h	s2	0.00105083	0.00104228	0.00119018	0.00113027	0.00107267	0.00111332	0.00148724	0.000990828	0.000827844	0.00113245	0.000899268	0.000679299	0.000590662	0.000419191	0.000441645	0.000587473	0.00093776	0.000577063	0.000408467	0.000608344	0.000888882	0.000780164	0.000410152	0.000282676	0.000295788	0.000200194	0.000464562	7.75571e-05	1.08943e-06	4.9064e-05	7.41542e-05	0.000157853	0.000605766	0.00144571	0.00212705	0.00284228	0.00374874	0.00431435	0.0040768	0.00314494	0.00275514	0.00228701	0.00174799	0.00119891	0.00129296	0.000824968	0.00105319
CC124_18h_s2_cell20.txt	18h	s2	0.000399208	0.000858041	0.000855256	0.000835532	0.00128182	0.000869507	0.00152153	0.00108936	0.000878524	0.000786513	0.000835321	0.000533545	0.000559198	0.000336804	0.000861905	0.000766676	0.000777383	0.000785091	0.000418436	0.000959399	0.00137343	0.000809509	0.00102641	0.0006815	0.000433957	0.000669848	0.000922586	0.000174226	0.000763358	0.000387616	0.00055985	0.000815302	0.0012746	0.00180708	0.00182482	0.00290032	0.00414955	0.00454104	0.00453867	0.00356051	0.00306942	0.00245817	0.00202369	0.00110526	0.00164782	0.00138848	0.00107527
CC124_18h_s3_cell01.txt	18h	s3	0.000178913	9.672e-05	0.000378578	0.000470048	0.000452192	0.000531754	0.000804529	0.000809883	0.000855253	0.000442106	0.00055387	0.00040497	0.000273085	0.000242471	0.000258194	0.000356771	0.000709062	0.000506745	0.000707035	0.00100738	0.00119197	0.000878768	0.00106072	0.000654485	0.000617073	0.000378433	0.000346689	0.000199829	3.28482e-05	0.000341405	0.0003095	0.000576309	0.00133813	0.00148999	0.00287133	0.00396105	0.00539245	0.0058963	0.00548195	0.00462755	0.00370102	0.00332924	0.00244894	0.00191758	0.00185975	0.00138752	0.00129828
CC124_18h_s3_cell02.txt	18h	s3	0.000757023	0.00111485	0.000689343	0.000864201	0.000458651	0.00100817	0.000970393	0.000985623	0.00102523	0.00103581	0.000734036	0.000704894	0.000683889	0.000614419	5.10017e-05	0.000710115	0.000644596	0.000305778	0.00101312	0.000872003	0.00113131	0.00107685	0.000621974	0.00112996	0.000810177	0.000577481	0.000353135	0.000281229	0.000571125	0.000448117	0.000865833	0.00113954	0.0011546	0.00137723	0.00249801	0.00374243	0.00500149	0.00514432	0.00449677	0.00452424	0.00333629	0.00314758	0.00247435	0.00181643	0.00192286	0.00126528	0.00174908
CC124_18h_s3_cell03.txt	18h	s3	0.000482431	0.00102347	0.000748714	0.00100849	0.000857369	0.00105571	0.000888188	0.00122792	0.00111369	0.00115698	0.000814983	0.000822306	0.00050631	0.000317247	0.000450534	0.000666892	0.000382785	0.000702571	0.00104187	0.000939883	0.00092538	0.00105423	0.000470167	0.000606966	0.000436609	0.000400837	0.000503485	0.000386591	5.81226e-13	0.000564065	0.000243138	0.000690657	0.00110671	0.00128095	0.0024652	0.00375283	0.00477431	0.00500787	0.00484436	0.00456575	0.00334818	0.00260347	0.00211581	0.00145029	0.00158473	0.00133465	0.00118842
CC124_18h_s3_cell04.txt	18h	s3	0.000954739	0.00105287	0.00127151	0.00142247	0.00113925	0.000829341	0.000967496	0.00136381	0.00129622	0.0010385	0.000715518	0.00111895	0.000375101	0.000642235	0.000480446	0.000608655	0.000883401	0.000530761	0.000627023	0.000738776	0.000544302	0.000942038	0.000904349	0.000704575	0.000426432	0.000386065	0.000500058	0.000516966	0.00020643	0.000850825	0.000650448	0.000856791	0.00111274	0.00112143	0.00154163	0.00219134	0.00224979	0.00253229	0.00276852	0.00256111	0.00201838	0.00138745	0.00115854	0.000968808	0.000751166	0.000908359	0.00106712
CC124_18h_s3_cell05.txt	18h	s3	0.00141502	0.00148754	0.00141838	0.00147434	0.00135994	0.00132038	0.00117882	0.00108744	0.00127444	0.000893033	0.00112084	0.00102885	0.000902491	0.000797315	0.000707804	0.000855333	0.000685653	0.000751998	0.000714078	0.000515492	0.000606139	0.000500024	0.000345869	0.000436856	0.000316886	0.000376331	5.07102e-05	0.000100317	0.000161307	4.71105e-05	0.00034254	0.000424257	0.000265206	0.000585705	0.000718384	0.000979267	0.0012543	0.00116636	0.00136082	0.00110854	0.000774121	0.000702901	0.000563523	0.000467784	0.000380684	0.000218423	0.00038747
CC124_18h_s3_cell06.txt	18h	s3	0.00143174	0.00118224	0.00167124	0.00148305	0.00126916	0.0012492	0.00127939	0.00153386	0.00142876	0.00135578	0.00112712	0.00114805	0.000920059	0.000716353	0.00070461	0.000981392	0.000754838	0.000587263	0.00120683	0.000821593	0.000952091	0.000772523	0.000801961	0.000671354	0.000329147	0.000364413	0.000337152	0.000164107	0.000300661	0.000238836	5.17645e-06	0.000665591	0.00118253	0.00150426	0.00250074	0.0038118	0.00499855	0.00543484	0.00486412	0.00394594	0.003034	0.00270753	0.00183172	0.00173831	0.00144628	0.00125783	0.00105422
CC124_18h_s3_cell07.txt	18h	s3	0.000973858	0.00124517	0.00139541	0.00134214	0.00173054	0.0014556	0.00131853	0.001176	0.0010449	0.0010184	0.00123441	0.000665228	0.000528891	0.000340081	0.00029254	0.000606337	0.000413281	0.000756069	0.000860119	0.000447024	0.000450773	0.00073519	0.000439811	0.000825844	0.000474736	0.000120053	0.00030136	5.30415e-06	0.000422249	0.000126992	0.000356614	0.000479718	0.000859751	0.00107026	0.00177771	0.00303336	0.00335692	0.00390882	0.00367181	0.00280543	0.00210665	0.0017187	0.00123863	0.00109571	0.000997048	0.000762103	0.000549571
CC124_18h_s3_cell08.txt	18h	s3	0.00266803	0.00260542	0.00231545	0.00242182	0.00245301	0.00225433	0.00195724	0.00224291	0.00194082	0.00213156	0.00172288	0.00202178	0.0014807	0.00149241	0.00108034	0.000939643	0.00124148	0.00136867	0.000852558	0.00113474	0.000848015	0.000801349	0.001063	0.000703022	0.00113755	0.000751763	0.000906511	0.000948257	0.00074029	0.000794775	0.00101969	0.000770481	0.000585265	0.000333681	0.000596389	0.000583447	0.000370476	0.000441272	0.000425459	0.000434242	0.000291796	0.000139655	8.41333e-05	0.000328148	0.00024485	2.20225e-11	0.000266705
CC124_18h_s3_cell09.txt	18h	s3	0.0010418	0.00104582	0.00115297	0.00137891	0.00114569	0.00128211	0.00106795	0.00113027	0.000911124	0.00115179	0.000749726	0.000898048	0.000494631	0.000966955	0.000832982	0.000443593	0.000649024	0.000608706	0.00054946	0.000740085	0.000749053	0.000662085	0.000759128	0.000872793	0.00054541	0.000356714	0.000138047	5.58473e-07	0.000300537	0.00045887	0.000250703	0.000402898	0.00101681	0.00155396	0.00265325	0.00374951	0.00522049	0.00518257	0.00469426	0.00371549	0.0030223	0.00277992	0.0021273	0.00146852	0.0013868	0.00147638	0.000999728
CC124_18h_s3_cell10.txt	18h	s3	0.000501262	0.000462489	0.000761161	0.000649646	0.00098133	0.000829958	0.000432798	0.0009676	0.000593134	0.000674072	0.000724627	0.000413318	0.000207524	0.000400797	0.00022303	0.000304561	0.000323803	0.0008173	0.000373546	0.000343592	0.000389512	0.000204875	0.000660727	0.000317507	0.000109239	0.000148609	0.000268915	0.00070606	0.000463895	0.000437424	0.000221087	0.00058092	0.000892275	0.000863004	0.00136114	0.00223728	0.00307071	0.00310167	0.00310831	0.00273456	0.00222063	0.00206404	0.00168383	0.00149705	0.00128758	0.00079038	0.00115097
CC124_18h_s3_cell11.txt	18h	s3	0.00149976	0.0014054	0.00165405	0.00150887	0.00115078	0.00137133	0.00131506	0.00148032	0.00140372	0.000910765	0.00132611	0.0012553	0.000862878	0.000708841	0.000686706	0.000779506	0.000877421	0.000832956	0.000942613	0.00061916	0.000720875	0.000789182	0.000490829	0.000765113	0.000346614	0.000354703	2.81586e-06	0.000348203	0.000112863	0.000395523	0.000354774	0.000516722	0.00089683	0.00114232	0.00205042	0.00276218	0.00340687	0.00350944	0.00318325	0.00249501	0.00173892	0.00136402	0.00163387	0.000922074	0.000577841	0.000969044	0.000989877
CC124_18h_s3_cell12.txt	18h	s3	0.00170085	0.00203661	0.00193179	0.00216673	0.00177024	0.00189683	0.00164268	0.00145998	0.00166513	0.00135601	0.00141262	0.00136764	0.00128711	0.000911272	0.000784713	0.000876082	0.000942855	0.000813189	0.000764904	0.000868767	0.000754914	0.000718782	0.000736946	0.000767659	0.000255169	0.000461136	0.000593488	0.000380668	0.00032669	0.000390427	3.1757e-05	0.000390117	0.000882143	0.00128074	0.00215509	0.00216657	0.00261076	0.00304577	0.00270755	0.00226919	0.00164069	0.0013857	0.00145074	0.000990932	0.00110168	0.0006687	0.000812368
CC124_18h_s3_cell13.txt	18h	s3	0.00213262	0.00243085	0.00241799	0.00208284	0.00214962	0.00214221	0.00202423	0.00205385	0.00189598	0.00193945	0.00148581	0.0013746	0.00140531	0.00131494	0.000947511	0.000975547	0.00130525	0.00119684	0.00109248	0.00118288	0.000971859	0.000791549	0.000934069	0.000868959	0.00118332	0.000875041	0.00100235	0.000972982	0.000657859	0.000701547	0.00109287	0.00119019	0.00085439	0.000858906	0.000572502	0.00082262	0.00077495	0.000987701	0.000596856	0.000609032	0.000707385	0.000485835	0.000323126	0.000499523	0.000800511	0.000536787	0.000688404
CC124_18h_s3_cell14.txt	18h	s3	0.000975617	0.00120226	0.00111891	0.00141645	0.00117444	0.00120507	0.00104598	0.00117892	0.00111854	0.000950269	0.000686716	0.00071135	0.000766798	0.000485084	0.000473081	0.000497145	0.000400955	0.000554119	0.000739968	0.000448727	0.000581741	0.000492988	0.000427236	0.000442162	0.000147271	0.000101056	0.000239306	0.000140233	0.000100059	2.07915e-05	0.000237187	0.000455265	0.000743137	0.00101656	0.00169945	0.00261474	0.0031048	0.00321225	0.00255444	0.00218177	0.00164137	0.00136347	0.000923643	0.000430325	0.000612381	0.000616085	0.000522362
CC124_18h_s3_cell15.txt	18h	s3	0.00147313	0.00183845	0.00155716	0.00146211	0.00143214	0.0014465	0.00147946	0.00131243	0.0012439	0.00099339	0.000986495	0.000955865	0.000571899	0.000811117	0.000534004	0.000823835	0.000641699	0.000500339	0.000733724	0.000314483	0.000381669	0.000621206	0.000814083	0.000407706	0.000288687	0.000245943	0.000210705	8.3537e-12	0.000443038	6.97775e-05	0.000181115	0.000394623	0.0008735	0.000883426	0.001836	0.00227246	0.00290472	0.00306259	0.00295468	0.00229095	0.0013954	0.00137461	0.000774197	0.000423384	0.000560494	0.000634251	0.000291218
CC124_18h_s3_cell16.txt	18h	s3	0.00183274	0.00225207	0.00214408	0.00220885	0.00209511	0.00198726	0.00174893	0.00194382	0.00163323	0.00176277	0.00159775	0.00156142	0.00116872	0.00121002	0.0010267	0.00128252	0.00105675	0.00108072	0.00123676	0.00114583	0.00104192	0.000995723	0.00071508	0.000574999	0.000786945	0.000407173	0.000266943	0.000297821	0.000112068	0.000235785	0.000387593	0.000318517	0.000694421	0.000915079	0.00155705	0.00200997	0.00288998	0.00305332	0.00226964	0.00235835	0.00140477	0.00135398	0.00114795	0.000576616	0.000706995	0.000350904	0.000252742
CC124_18h_s3_cell17.txt	18h	s3	0.000955044	0.00125218	0.00119133	0.00109602	0.00105287	0.000904334	0.000945468	0.00104515	0.000675591	0.000896467	0.000702093	0.000939529	0.000691591	0.00017516	0.000502223	0.000408019	0.000621287	0.000516957	0.00064296	0.00073603	0.000928269	0.000267502	0.000665424	0.00045173	0.000226739	0.00024074	0.000199232	3.19037e-05	0.000183286	0.000174983	0.000251528	0.000787759	0.000748639	0.00110976	0.00172806	0.0029434	0.0035452	0.00425053	0.00363037	0.00293088	0.00217475	0.00197765	0.00193784	0.00137316	0.000900667	0.000813741	0.000635752
CC124_18h_s3_cell18.txt	18h	s3	0.000585101	0.000722277	0.000354404	0.0007776	0.000699239	0.000748835	0.00089675	0.000818307	0.000677243	0.000612275	0.000612693	0.000499272	0.000190251	1.46585e-05	8.83102e-13	0.000439757	0.000275285	0.000303344	0.000635612	0.000710562	0.000746703	0.000915663	0.000592249	0.000798309	0.000241815	0.000129545	0.000523176	0.000395687	0.000293719	3.95915e-05	0.000454046	0.000803569	0.00118385	0.00136053	0.00259045	0.00368262	0.00446909	0.00478484	0.004883	0.00424963	0.00297216	0.00260057	0.00202121	0.00158258	0.00150182	0.00148918	0.00131239
CC124_18h_s3_cell19.txt	18h	s3	0.000348469	0.000643408	0.00105602	0.00124506	0.00046708	0.000526833	0.000913718	0.000694498	0.00069059	0.000671479	0.000678713	0.000585045	0.000393778	6.32929e-05	0.000270985	0.000176987	0.000287519	3.96914e-05	0.000458671	0.000649465	0.000702226	0.00066939	0.000548026	0.000534294	0.000121202	0.000271641	0.00011189	0.000163065	9.84402e-05	0.000387101	3.25066e-05	0.00088457	0.000604219	0.00124504	0.00262209	0.0035799	0.00504958	0.00491881	0.00461441	0.003973	0.00299549	0.00266142	0.00188467	0.00143241	0.000892988	0.00135638	0.00148696
CC124_18h_s3_cell20.txt	18h	s3	0.00212342	0.0023181	0.00232971	0.00252405	0.0021483	0.00178506	0.00165046	0.00172798	0.00165619	0.00140061	0.00138634	0.00151597	0.00107142	0.00106795	0.0011892	0.00109752	0.00106599	0.00092309	0.000745739	0.00101715	0.00110976	0.000849569	0.000799492	0.0009745	0.000288099	0.000748011	0.000165248	4.52648e-05	0.000370439	0.000781933	0.000569948	0.000859157	0.000535212	0.00042436	0.00116705	0.00157591	0.00249068	0.00263104	0.00256665	0.00258354	0.00180312	0.00125501	0.00115637	0.000959437	0.000715959	0.000691813	0.000694596
CC124_1d_s1_cell01.txt	1d	s1	0.000659825	0.000587301	0.000334941	0.000190799	0.000548978	0.000659148	0.000642593	0.00069357	0.00046283	0.000427365	0.000808383	0.000514361	0.000313258	4.83923e-06	0.000125728	0.000298214	0.000397657	0.000278057	0.000448109	0.000373167	0.000672173	0.000613608	0.00065815	0.000660974	0.000264729	0.00034514	0.000575134	0.000141406	0.000107886	9.17265e-05	0.000237387	0.000511033	0.000650456	0.00101137	0.00164437	0.00224768	0.00362072	0.00436839	0.00436758	0.00415113	0.0035188	0.00269226	0.00185723	0.00161647	0.00150649	0.00108788	0.000859148
CC124_1d_s1_cell02.txt	1d	s1	0.000203903	0.000213611	0.000402866	0.000355523	0.000394086	0.000243253	0.000756907	0.00104114	0.000478043	0.000807165	0.000590383	0.000325253	0.000420584	0.000272567	0.000133572	0.000146485	0.000203778	0.000205015	0.00043886	0.000628685	0.000923242	0.000604254	0.000767001	0.000674415	0.000422926	0.000395411	0.000439344	2.30965e-06	7.57888e-05	0	0.000124281	0.00049455	0.000816121	0.00106985	0.00210055	0.00325334	0.00462162	0.00565054	0.00553773	0.00512279	0.00434722	0.00329943	0.00259519	0.00228139	0.00189615	0.00184361	0.00151431
CC124_1d_s1_cell03.txt	1d	s1	0.00146561	0.00118506	0.00146278	0.000902652	0.00141742	0.00125845	0.00142171	0.0012971	0.00121847	0.00124237	0.000982049	0.000862816	0.000826994	0.000815192	0.000177707	0.000701258	0.000397999	0.000510393	0.000522764	0.000385641	0.000790087	0.000640552	0.000542651	0.000414306	0.000176297	0.000155888	0.000274573	0.000296239	7.1109e-06	0.000125909	0.000138052	0.000592466	0.000482195	0.000584561	0.000735363	0.00149433	0.0017419	0.00221273	0.00227945	0.00230987	0.00167734	0.0014984	0.00102353	0.000859198	0.000494011	0.000483444	0.000742268
CC124_1d_s1_cell04.txt	1d	s1	0.00105629	0.000430807	0.000824346	0.000686955	0.00102132	0.00114929	0.0010172	0.000992107	0.00104495	0.000675614	0.000763738	0.000740703	0.000523555	0.00036399	0.000269689	0.000647878	0.000588363	0.00046731	0.000500364	0.000774278	0.000523158	0.00113378	0.000306304	0.000576025	0.000733559	0.000231183	0.000349963	7.41617e-12	0.000193556	0.000205497	0.000396709	0.0010167	0.000746125	0.00134698	0.000785165	0.00211855	0.00264207	0.00349841	0.00390684	0.00333923	0.00308684	0.00240798	0.00178394	0.0012588	0.00137215	0.00147571	0.00106011
CC124_1d_s1_cell05.txt	1d	s1	0.000446745	0.000310881	0.000798088	0.000413272	0.00073955	0.00101672	0.00103063	0.00076802	0.000793877	0.000797194	0.000953023	0.00070326	0.000318855	0.00018163	6.07549e-12	0.000174228	0.000337499	0.000329012	0.000504542	0.000261472	0.00100885	0.00127349	0.00125229	0.0011351	0.000773637	0.000339046	0.000155116	0.000667866	0.000458399	0.000228681	0.000535819	0.00131493	0.000995669	0.00171756	0.0013251	0.00297841	0.00378044	0.0046628	0.00462752	0.00450981	0.0036982	0.00328582	0.00233321	0.00196079	0.00213903	0.00161628	0.00146325
CC124_1d_s1_cell06.txt	1d	s1	0.000834289	0.00049095	0.000446687	0.000749679	0.00129597	0.000835846	0.000982451	0.00107032	0.000994336	0.00119539	0.000786131	0.000599838	0.000594592	0.000443666	0.000424274	0.000938524	0.000311295	0.000619423	0.00055944	0.000862304	0.00114729	0.000892947	0.000718651	0.000867468	0.000243838	0.000305034	9.47364e-05	0	0.000282174	1.05379e-05	0.000516445	0.000756098	0.000986525	0.00153165	0.00193328	0.00350968	0.00436878	0.00546389	0.00583089	0.00473841	0.00428382	0.00314096	0.00212768	0.00238411	0.00135202	0.00194357	0.0013798
CC124_1d_s1_cell07.txt	1d	s1	0.00185722	0.00167825	0.00175894	0.0017076	0.00184877	0.00158988	0.00204628	0.0016781	0.00157928	0.00153787	0.00134276	0.00143563	0.00128662	0.00132943	0.000938292	0.00115379	0.00103202	0.000875688	0.00100314	0.000772933	0.00120559	0.000877551	0.00102451	0.000756307	0.000502059	0.000469043	0.000858457	0.00071758	0.000731098	0.000295671	0.00037783	0.00073359	0.000753726	0.00101811	0.00122601	0.00172766	0.00218857	0.00250309	0.00266828	0.00249328	0.00208108	0.00152343	0.00127826	0.000951339	0.00101306	0.000817471	0.00104122
CC124_1d_s1_cell08.txt	1d	s1	0.000982351	0.000918905	0.000985408	0.00103962	0.00139278	0.00122141	0.00158001	0.00170059	0.00106973	0.00111426	0.000962185	0.00108659	0.000798275	0.000411583	0.000112032	0.000358461	0.000206597	0.000385016	0.000791864	0.000587424	0.00115637	0.000839067	0.000979366	0.00102501	0.00100366	0.000761484	0.000515745	0.000825664	0.000390806	0.000812031	0.00100987	0.000931258	0.00107738	0.00190762	0.00179274	0.00291565	0.0037726	0.00463222	0.00418127	0.00394962	0.00369656	0.00238576	0.00207413	0.00278941	0.00193126	0.00222481	0.00164012
CC124_1d_s1_cell09.txt	1d	s1	0.00081983	0.00094195	0.00103611	0.00109476	0.00103294	0.0009468	0.00131267	0.00110112	0.00104104	0.00125585	0.000764485	0.000958358	0.000746608	0.000690332	0.000732465	0.000647249	0.000371945	0.000702892	0.000462588	0.000863259	0.000854941	0.00111883	0.000744145	0.000901616	0.000726541	0.000614973	0.000718641	0.000231853	0.000335445	0.000426912	0.000391686	0.000993789	0.000982524	0.00106882	0.00142043	0.00207162	0.00300782	0.00347994	0.00365641	0.00397284	0.00303629	0.00225023	0.00213467	0.00148775	0.00153021	0.000946634	0.00114927
CC124_1d_s1_cell10.txt	1d	s1	0.000260991	0.000403892	0.000470313	0.000664593	0.000555012	0.000797185	0.000770132	0.000704966	0.000463563	0.000521867	0.00048647	8.53697e-05	0.000234146	0.000505214	4.72068e-05	0.000143469	0.000135608	0.000141238	0.000323831	0.000505038	0.000628842	0.000738972	0.000521297	0.000764473	0.000632647	0.00042438	0.000334238	3.74966e-06	0.000363091	0.00049604	0.000150072	0.000596505	0.000621916	0.00118562	0.0018256	0.00250587	0.00306853	0.00431828	0.00428841	0.00377899	0.00318729	0.00250919	0.00188669	0.00170787	0.00163604	0.00176353	0.000922041
CC124_1d_s1_cell11.txt	1d	s1	5.60303e-05	2.15111e-05	7.34824e-05	0.000149139	0.000164781	0.00053267	0.000549725	0.000375932	0.000478446	0.000531748	0.000131676	0.000198047	5.6923e-05	0.000317415	0.000142568	0.00039932	9.41049e-05	5.17578e-05	0.000621722	0.000427303	0.00077043	0.000852208	0.000873537	0.000664681	0.000307979	5.53782e-05	5.59084e-05	0.000249296	0.000201221	0.00029549	0.000166659	0.000711996	0.000799991	0.00115918	0.00223832	0.00330609	0.00460041	0.00547952	0.0054963	0.00499987	0.00415272	0.00364567	0.00297937	0.00230223	0.00184863	0.00156892	0.00149862
CC124_1d_s1_cell12.txt	1d	s1	0.00168222	0.00185095	0.00163264	0.00166594	0.00199544	0.00161594	0.00172004	0.00150624	0.00161016	0.00165816	0.00140327	0.00108633	0.00130495	0.000911653	0.000962383	0.00116082	0.00083732	0.000504564	0.000710135	0.00104524	0.000936811	0.00112917	0.00105703	0.00078475	0.00039537	0.000368705	0.000676943	0.000155339	5.65778e-06	0.000115981	0.000194183	0.000847693	0.000711071	0.00114672	0.00147386	0.00225263	0.00299601	0.00422223	0.00500271	0.0042824	0.00348942	0.00297736	0.00231741	0.00184336	0.00182153	0.00122479	0.00149199
CC124_1d_s1_cell13.txt	1d	s1	0.000317902	0.000277627	3.84319e-05	0.000163472	0.000228419	0.000206319	0.000666175	0.000733269	0.000706361	0.000705642	0.000639456	0.000454346	0.000341263	0.000233931	0.000360142	0.000582412	0.000667141	0.000648912	0.000428675	0.000433451	0.00115722	0.00102126	0.00101059	0.000711897	0.000592627	0.000584516	0.000754264	0.000249635	8.17885e-07	0.000243928	0.000402535	0.00109845	0.000906807	0.00123518	0.00187801	0.00292182	0.00417271	0.00559231	0.0056524	0.00519248	0.0041777	0.00345946	0.00290542	0.00234062	0.00246768	0.00176655	0.00149493
CC124_1d_s1_cell14.txt	1d	s1	0.000698287	0.000306531	0.000154782	0.000160647	0.000918196	0.000304669	0.000978605	0.000987106	0.000737395	0.00130125	0.000824678	0.000758522	0.000149921	0.000494104	0.000568415	0.000906348	0.000711732	0.000573333	0.0011116	0.00125272	0.00152791	0.00113389	0.0011602	0.00159975	0.00149332	0.000673582	0.000684435	0.00155885	0.00145321	0.000971745	0.000964888	0.00161419	0.00141175	0.00235205	0.00223648	0.00366885	0.00412397	0.00601494	0.00594436	0.00537095	0.00450693	0.00402525	0.003238	0.00287874	0.00264014	0.00222834	0.00225061
CC124_1d_s1_cell15.txt	1d	s1	0.00166058	0.00180715	0.00179748	0.00198803	0.0019056	0.00144866	0.00199387	0.00179803	0.00164588	0.00164484	0.00103493	0.00114229	0.00101951	0.00074802	0.00113548	0.000661106	0.000866668	0.000653312	0.000793927	0.000972961	0.00134502	0.00138459	0.00126932	0.00124502	0.00108445	0.000935493	0.000448485	0.000724897	0.000530119	3.9354e-06	0.000543201	0.000851182	0.000994465	0.00112223	0.00179077	0.00266895	0.00352257	0.00389632	0.0043806	0.00389751	0.00395648	0.00263949	0.00225129	0.00174284	0.00146296	0.00139971	0.00124935
CC124_1d_s1_cell16.txt	1d	s1	0.00194083	0.00197695	0.00208767	0.00195973	0.00190384	0.00161053	0.00167104	0.00156318	0.00157153	0.00158975	0.00119603	0.00120041	0.00101898	0.00113465	0.000890367	0.00110958	0.000757981	0.000922114	0.000735584	0.000830452	0.00086737	0.000715644	0.000820435	0.000732078	0.000779267	0.000590132	0.000494295	0.000269264	0.000167785	0.00039376	0.000394906	0.000539122	0.000616511	0.000475928	0.000501324	0.00110628	0.00147233	0.00157987	0.0016011	0.00158959	0.00108735	0.000881393	0.000785091	0.000421141	0.000524177	0.000332505	0.000371189
CC124_1d_s1_cell17.txt	1d	s1	9.86295e-08	0.000355431	0	0.000206827	0.00103611	0.000886467	0.00096293	0.00102997	0.000999896	0.00136524	0.000541472	0.000564832	0.000796225	0.000872022	0.000603295	0.000360944	0.000517787	0.00117252	0.00148996	0.000889294	0.00198612	0.000967719	0.0013734	0.00175739	0.00104508	0.00134854	0.00129966	0.000816618	0.000857561	0.00127845	0.00101682	0.00224623	0.00164808	0.00218278	0.00365525	0.00459717	0.00657255	0.00714926	0.0078576	0.00696944	0.00575132	0.00480763	0.00423133	0.00337814	0.00267048	0.00247351	0.00270669
CC124_1d_s1_cell18.txt	1d	s1	0.00160914	0.00128661	0.00117863	0.000915373	0.00121466	0.000992434	0.00186262	0.00127409	0.000847935	0.00152104	0.0010198	0.00093546	0.000698351	0.000389582	0.000260412	0.000653055	0.00067363	0.00084692	0.000654522	0.000728346	0.00114739	0.000845285	0.00061056	0.000613969	0.000519562	0.000430346	0.000232983	0.000374066	5.565e-06	0.000512231	5.81681e-05	0.000628412	0.000707999	0.000918617	0.000341843	0.00129905	0.00142267	0.00194658	0.00212303	0.00176931	0.00141612	0.00116077	0.00126077	0.000832141	0.000745885	0.000837753	0.000832949
CC124_1d_s1_cell19.txt	1d	s1	0.000331754	0.000453883	0.000442467	0.00103313	0.00108939	0.000192958	0.00113683	0.00118361	0.00117209	0.00136636	0.00054078	0.000603075	0.000482214	0.000228922	0.000578441	0.00111244	0.000396819	0.00079961	0.000135016	0.000591645	0.00152135	0.000721892	0.000190199	0.00164861	0.000602055	0.000615534	0.000633056	0.000935156	0.00147181	0.00114856	0.00087694	0.00146846	0.00152852	0.00229748	0.0027627	0.00302668	0.00382292	0.00459773	0.00473582	0.00453138	0.00358879	0.0030183	0.00282653	0.00208762	0.00228745	0.00207342	0.00224827
CC124_1d_s1_cell20.txt	1d	s1	0.00191478	0.00217	0.0018928	0.00152441	0.00160159	0.00181843	0.00196217	0.00155307	0.00154327	0.00163286	0.00130289	0.00109673	0.000966747	0.000999842	0.000817687	0.00108595	0.00106594	0.00102604	0.000745331	0.00081238	0.00136617	0.00128315	0.000986938	0.00117944	0.000891823	0.00125033	0.000733772	0.000130383	0.000804422	0.00107035	0.000754143	0.000597206	0.000948443	0.00137369	0.00118416	0.00195987	0.00233255	0.00276635	0.00314974	0.00258105	0.00254478	0.00209826	0.00166983	0.00126408	0.00120993	0.00119157	0.00137878
CC124_1d_s2_cell01.txt	1d	s2	0.00122926	0.00139528	0.001457	0.00140099	0.00146971	0.00130602	0.00132382	0.00135909	0.0012328	0.00127159	0.00125917	0.00127939	0.00128717	0.00131334	0.00122924	0.00118135	0.00100469	0.00106761	0.00115703	0.00100281	0.00116678	0.00106022	0.00108107	0.00111109	0.0010069	0.00108658	0.00101172	0.00104172	0.00112421	0.00120571	0.00108818	0.00094657	0.00119176	0.00114917	0.00143287	0.00148565	0.00158627	0.00182492	0.00180229	0.00170102	0.00171951	0.00148633	0.00131808	0.00141531	0.00141229	0.00114302	0.00121505
CC124_1d_s2_cell02.txt	1d	s2	0.00103512	0.00102073	0.00126812	0.0011365	0.0013047	0.0012039	0.00131729	0.00126374	0.00111171	0.000836156	0.000891686	0.000764703	0.00079886	0.000596699	0.000758705	0.00057683	0.000554024	0.000524911	0.000437488	0.000692749	0.000745098	0.000984022	0.000557062	0.000577466	0.000356204	0.000753173	0.000402114	0.00036907	0.000261766	0.000366986	0.000256487	0.000410222	0.000314517	0.000861435	0.00139722	0.00187663	0.00256609	0.0027113	0.00326564	0.00266215	0.00204581	0.00177551	0.00169262	0.00139633	0.00109895	0.000839962	0.00119589
CC124_1d_s2_cell03.txt	1d	s2	0.000811328	0.000866295	0.000647099	0.000942505	0.000974849	0.000971427	0.00098988	0.00095362	0.000702905	0.000778661	0.000683233	0.000675459	0.000489693	0.000392857	0.000511344	0.000386254	0.000434665	0.000173401	0.000494309	0.000443833	0.000330958	0.000895578	0.000813331	0.000511963	0.000276241	0.000220859	0.000373822	0.000215243	0.000184293	1.87734e-12	3.19384e-05	0.000209834	0.000194108	0.000446571	0.00116953	0.00179717	0.00290451	0.00343854	0.00341456	0.00315181	0.00282468	0.00223888	0.00179369	0.00124966	0.00101378	0.000769707	0.00049369
CC124_1d_s2_cell04.txt	1d	s2	0.000979539	0.00106242	0.000886658	0.000715496	0.0012226	0.00130399	0.00119031	0.00113754	0.000747754	0.000883749	0.000949233	0.000989157	0.000581337	0.00065546	0.00075407	0.000478872	0.000396147	0.000491496	0.000570762	0.000826973	0.000528027	0.00108575	0.000944651	0.000216727	0.000411849	0.000357617	0.000294802	9.56582e-13	3.03161e-05	7.51427e-05	0.00039866	0.00031674	0.000648843	0.000903921	0.00153792	0.00240028	0.00375386	0.00439795	0.00484681	0.00423437	0.00349012	0.00270151	0.00227824	0.00160243	0.00162754	0.00125441	0.00092803
CC124_1d_s2_cell05.txt	1d	s2	0.000732842	0.00080606	0.00106758	0.000940713	0.000837813	0.000857505	0.00115329	0.00107342	0.000857408	0.00106003	0.00077293	0.000815692	0.000692009	0.000605167	0.000705227	0.000582476	0.000454372	0.000772772	0.000683648	0.000809997	0.000751285	0.000902666	0.000863309	0.000551209	0.000557166	0.00063473	0.000222089	0.000231406	0.000268431	0.000218037	0.000385296	0.000339464	0.000405693	0.00091522	0.00153796	0.00237989	0.00315397	0.00393987	0.00415512	0.00348806	0.00306969	0.00241711	0.00184541	0.00158153	0.00142092	0.00101005	0.00099857
CC124_1d_s2_cell06.txt	1d	s2	0.00107754	0.000977623	0.00110893	0.00102036	0.0009368	0.00105422	0.0014515	0.00148854	0.00138762	0.00100552	0.00112099	0.000957354	0.000769893	0.00089978	0.000348382	0.000586361	0.000489674	0.000424501	0.000730013	0.000647332	0.000662935	0.00117618	0.000987309	0.000630544	0.000640561	0.000606559	0.000299962	0.000207095	0.000384066	1.90147e-06	0.000208493	0.000240457	0.000348948	0.000863713	0.00184394	0.00261222	0.00390578	0.00446864	0.00460021	0.0041588	0.0038147	0.00289915	0.00196972	0.00168624	0.00159778	0.00159205	0.000920002
CC124_1d_s2_cell07.txt	1d	s2	0.000167547	0.00020705	0.000172892	1.6961e-05	0.000693195	0.000522487	0.000751902	0.000748223	0.000451024	0.000407978	0.00070595	0.000350781	0.000564089	0.000267624	0.000116949	0.000327185	0.000144264	0.000512096	0.000397283	0.000604314	0.000719534	0.00062341	0.000730248	0.000598818	0.000415657	0.000600526	0.000439393	2.57035e-06	0.000315409	0.000342383	4.20943e-05	0.000203956	0.000211482	0.00116002	0.00181071	0.00331998	0.00437951	0.00531676	0.00541788	0.00521083	0.00465045	0.00392577	0.00313646	0.00229338	0.00207701	0.00174974	0.00138938
CC124_1d_s2_cell08.txt	1d	s2	4.17345e-05	0.000407655	0.000393925	0.000377612	0.000587925	0.00045763	0.000671033	0.00107598	0.000779937	0.000379572	0.000524489	0.000488032	0.000284911	0.000456696	0.000522609	0.000617162	0.000427424	0.00058084	0.00075409	0.00065835	0.000929894	0.000709133	0.00106488	0.00069695	0.000590439	0.00062693	0.000369551	0.000354788	0.000716749	4.17345e-05	0.000594033	0.000481714	0.000184371	0.00108672	0.00152366	0.00236619	0.00349449	0.00432232	0.00414632	0.00380083	0.00356367	0.00292017	0.00238383	0.00174723	0.00188251	0.00178341	0.00141424
CC124_1d_s2_cell09.txt	1d	s2	0.00116306	0.00118171	0.00123329	0.00121159	0.0012522	0.00125635	0.00124755	0.00126304	0.00128255	0.00124481	0.0012446	0.00122848	0.00122415	0.00119167	0.00118538	0.00113213	0.00117906	0.0012073	0.00118399	0.00123707	0.00126867	0.00127631	0.00131733	0.00122406	0.00125066	0.00123538	0.0012022	0.00113845	0.00115942	0.00119759	0.00117437	0.00122363	0.00125083	0.00132845	0.00150958	0.00173884	0.00197919	0.0021827	0.00215633	0.0021676	0.00188541	0.00175767	0.00167428	0.00152513	0.00152259	0.0014081	0.00144622
CC124_1d_s2_cell10.txt	1d	s2	0.000609656	0.000887597	0.000557325	0.000761187	0.000752506	0.000905501	0.00108518	0.00106474	0.000739748	0.000569547	0.000666395	0.000495129	0.000717415	0.000477774	0.000497974	0.000514748	0.000370253	0.000373128	0.000497472	0.000482755	0.000777016	0.0008364	0.000951341	0.000706394	0.000466262	0.000448149	0.000243465	0.000374223	2.6565e-06	7.12527e-05	0.000143068	9.81216e-05	0.000539222	0.000872589	0.00194751	0.00236664	0.00388997	0.00476767	0.00445274	0.00421455	0.00360279	0.00316638	0.00224975	0.00155244	0.00143465	0.00159162	0.00106925
CC124_1d_s2_cell11.txt	1d	s2	0.00105919	0.00117223	0.00121132	0.000951382	0.00137831	0.00107826	0.00107447	0.00121568	0.00100212	0.000584053	0.000846961	0.000727887	0.000926953	0.000492635	0.000493603	0.000479789	0.000470279	0.000771931	0.0002693	0.000601331	0.00082243	0.000602371	0.000647224	0.000413458	0.000761256	0.000381727	0.000111704	0.000324756	0.000374979	0.000351927	0.000172532	0.000241267	0.000187597	0.000775439	0.00131912	0.00194191	0.00299671	0.00376296	0.00357164	0.00295344	0.0027117	0.00191513	0.0018629	0.00116182	0.00106026	0.00123495	0.000832042
CC124_1d_s2_cell12.txt	1d	s2	0.000998848	0.000760592	0.00103457	0.00105642	0.000924352	0.000672499	0.000836901	0.000700259	0.000978079	0.000776413	0.0011489	0.000638434	0.00058859	0.000362715	0.000306738	0.000290457	0.000202764	0.000146825	0.000250423	0.000241517	0.000734452	0.000867239	0.000495771	0.000595301	0.000154621	0.000151413	6.26405e-07	9.40834e-05	0.000391129	2.05389e-05	0.000198084	1.4821e-05	9.13966e-05	0.000532431	0.00135374	0.00160469	0.00277745	0.00284052	0.00343961	0.00289901	0.0026262	0.00155782	0.00157999	0.00088974	0.000907557	0.000673535	0.000362751
CC124_1d_s2_cell13.txt	1d	s2	0.000864758	0.0010501	0.00122061	0.00130713	0.000935821	0.00117125	0.00100141	0.00110197	0.00103922	0.00114977	0.00100367	0.000740587	0.000783278	0.000943223	0.00103163	0.000553408	0.000590615	0.000533632	0.000937337	0.000687896	0.000762702	0.000961463	0.00107502	0.000549298	0.00120869	0.000889199	0.000320263	0.000348454	6.04294e-05	0.00068222	0.000357758	0.000294583	0.000792413	0.00099006	0.0018259	0.00239351	0.0032947	0.00387436	0.00397179	0.0036967	0.00320576	0.00268766	0.00229871	0.00165447	0.0018247	0.00148691	0.00144341
CC124_1d_s2_cell14.txt	1d	s2	0.00200905	0.00175852	0.00192741	0.00191891	0.0019556	0.00177148	0.00181574	0.00170905	0.0015092	0.00131011	0.00142307	0.00100411	0.00143612	0.00118756	0.00113821	0.000984582	0.000472467	0.00119579	0.000810905	0.00106655	0.00152884	0.00114859	0.00117627	0.000677726	0.000856138	0.000907349	0.000755801	0.00045224	0.000748097	0.000595772	0.00086041	0.000633186	1.36588e-06	0.00112915	0.00140318	0.00145773	0.00255723	0.00324678	0.00306965	0.00272343	0.00256184	0.00199339	0.00175377	0.00105174	0.0014471	0.00107613	0.000889267
CC124_1d_s2_cell15.txt	1d	s2	0.00149231	0.00126432	0.00172134	0.0013679	0.00154224	0.000975496	0.00127039	0.00165781	0.00136155	0.00114451	0.00103839	0.00113996	0.00111074	0.000659681	0.000879741	0.00103673	0.00016273	0.000585958	0.000519035	0.000740869	0.000624332	0.000930934	0.000860396	0.00062494	0.000599815	0.0002433	0.000155683	0.00031779	0.000359588	2.02801e-05	0.000264705	0.00026039	0.000624202	0.000962777	0.00179009	0.00253938	0.00367778	0.00448594	0.00403757	0.00390557	0.0033101	0.00257859	0.00213312	0.00137608	0.0012022	0.00139959	0.00114005
CC124_1d_s2_cell16.txt	1d	s2	0.000582385	0.000706203	0.000702922	0.000767008	0.000769354	0.000853131	0.00090626	0.000994816	0.00107521	0.000644808	0.000747376	0.000584234	0.00063381	0.000421358	0.000382622	0.00067043	0.000497014	0.000462505	0.000786029	0.000749853	0.000496831	0.00108114	0.000728076	0.00100152	0.000661746	0.000587966	0.000261493	4.94477e-06	0.000354494	0.000605658	0.000454803	0.000374058	0.000339137	0.00108975	0.00189286	0.0028037	0.00356517	0.00436532	0.0047777	0.00447539	0.0037825	0.00309175	0.00225605	0.00219993	0.00177503	0.00155556	0.00122487
CC124_1d_s2_cell17.txt	1d	s2	0.00041706	0.00075529	0.000502046	0.000551001	0.000872821	0.000959209	0.000951823	0.000882397	0.000721416	0.000699183	0.000895954	0.000556217	0.000592607	0.000382585	0.000143238	0.000401326	0.000322039	0.000358946	0.000732336	0.000719073	0.000607606	0.000799237	0.000825729	0.00076239	0.000783392	0.000331099	0.000378343	0.000340216	0.000178286	0.000244608	0.000154014	0.000439583	0.000619581	0.00127259	0.0021598	0.00304223	0.00439415	0.00500314	0.00560899	0.00484966	0.00421965	0.00334429	0.00264582	0.00209951	0.00172538	0.00178281	0.00122016
CC124_1d_s2_cell18.txt	1d	s2	0.00130225	0.0012097	0.00146322	0.00134259	0.00170909	0.00144477	0.00123452	0.0015006	0.00119648	0.00115042	0.00108859	0.0009629	0.00103719	0.000880573	0.000835165	0.000680918	0.000610541	0.000752006	0.000689829	0.00062682	0.0009562	0.000711256	0.000909017	0.000511619	0.000632014	0.000409212	0.000550095	0.00017389	0.000167611	0.000179149	6.78573e-05	0.000212157	4.41639e-12	0.000677515	0.00108577	0.00175506	0.0027401	0.00341286	0.0032278	0.00300741	0.00225873	0.0020354	0.00150269	0.00127575	0.000953653	0.000648384	0.000534538
CC124_1d_s2_cell19.txt	1d	s2	0.000724131	0.00115748	0.00111782	0.00120679	0.000719181	0.00109716	0.000962568	0.000884095	0.00106141	0.000434693	0.000287527	0.000772973	0.00052421	0.000696519	0.000562267	0.000365962	3.73996e-05	0	0.000424662	0.000342061	0.000373819	0.000604122	0.000563874	0.000328273	0.000350327	1.15221e-05	0.000357557	0.000250273	0.00022959	0.000313611	6.65751e-06	0.000605848	0.000277079	0.000369018	0.00149371	0.00175524	0.0027867	0.00266536	0.00268681	0.00308667	0.00281471	0.00159061	0.00114591	0.000917129	0.000620325	0.000926864	0.000636023
CC124_1d_s2_cell20.txt	1d	s2	0.000874026	0.00118814	0.00127125	0.000965543	0.00117131	0.00128802	0.00107321	0.00136546	0.000908806	0.000928281	0.000975914	0.00077927	0.00048576	0.000625279	0.000513825	0.000791208	0.000216959	0.000505777	0.000599163	0.000378501	0.000594936	0.000593656	0.000587308	0.000463163	0.00052399	0.000207237	0.000428244	0.000170986	3.22352e-07	0.00030408	6.99427e-05	0.000322334	0.000525859	0.000988406	0.00119418	0.00188995	0.00297515	0.00353559	0.00333391	0.00318163	0.00273068	0.00196251	0.00160011	0.00131651	0.00109627	0.000942529	0.000806422
CC124_1d_s3_cell01.txt	1d	s3	0.000936677	0.00112939	0.000949498	0.000907446	0.00104288	0.000995704	0.00120483	0.0011181	0.00113666	0.00106709	0.00107228	0.000867154	0.00088744	0.00098522	0.00086933	0.000850939	0.00108661	0.000936413	0.000946647	0.000965115	0.00104973	0.000980968	0.00108389	0.00110899	0.000928412	0.000857186	0.000705298	0.000857944	0.000771839	0.000782001	0.000896596	0.000954008	0.000901584	0.00116225	0.00154808	0.00189838	0.00233848	0.00284259	0.00284478	0.00251471	0.00255054	0.00218549	0.00174843	0.00166984	0.00134962	0.00143878	0.0013533
CC124_1d_s3_cell02.txt	1d	s3	0.000844321	0.00103385	0.00106274	0.00105832	0.000857694	0.00108313	0.00110694	0.00120894	0.000912501	0.000886749	0.00140411	0.000488373	0.000360884	0.00114511	0.000515021	0.000535396	0.000452258	0.000466683	0.000515986	0.000469498	0.000886184	0.00102217	0.000808446	0.00024052	0.000743193	0.000359453	0.00048651	0.000605559	0.000629471	0.000671458	0.000406849	0.000425022	0.000524389	0.00101712	0.000858368	0.00190542	0.00217489	0.00279202	0.00258825	0.00233142	0.00240951	0.00191226	0.00178074	0.00111117	0.000937965	0.000951851	0.000481966
CC124_1d_s3_cell03.txt	1d	s3	0.0026089	0.00201219	0.00226281	0.00273975	0.00225267	0.00263864	0.00211294	0.00209228	0.00200878	0.0016604	0.00198829	0.00158954	0.001543	0.00133159	0.00101022	0.00120103	0.00105549	0.000859569	0.00118912	0.00102703	0.00109578	0.00145867	0.00103701	0.000787949	0.000759791	0.000441346	0.000742274	0.000305078	8.97229e-05	0.000790539	5.60754e-05	0.000455	0.000477236	0.00102657	0.00105182	0.0016627	0.00202478	0.00264125	0.00305852	0.00291232	0.00229469	0.00175325	0.00154602	0.000743825	0.00103233	0.00107943	0.000660268
CC124_1d_s3_cell04.txt	1d	s3	0.000703394	0.000881872	0.00106927	0.00146006	0.00143261	0.00122051	0.00125824	0.00116507	0.0011334	0.00109839	0.000910144	0.000721019	9.34805e-05	0.000588177	0.000457617	0.000406459	8.89629e-05	0.000590555	0.000290244	0.000571617	0.000705014	0.00039855	0.000501078	0.000537233	0.000287638	0.000123768	0.000264861	2.93023e-06	9.19457e-05	0.000272518	0.00025786	0.000130854	0.000475895	0.000557327	0.000808898	0.00195227	0.00269796	0.00339394	0.00351477	0.00260817	0.00257583	0.00222287	0.00167865	0.00084149	0.00108936	0.000792119	0.000933441
CC124_1d_s3_cell05.txt	1d	s3	0.00126405	0.00127968	0.00122965	0.00111851	0.00143124	0.00124076	0.00125585	0.00107028	0.00106958	0.00118324	0.000988883	0.000989232	0.000908774	0.000955032	0.000827281	0.000777663	0.00080878	0.000971644	0.000902457	0.000962569	0.000851703	0.000957305	0.0009495	0.00103658	0.000886562	0.000797675	0.000686026	0.000522333	0.000515402	0.00071818	0.000708986	0.0007899	0.000697039	0.00103313	0.00124322	0.00160112	0.00209641	0.00238386	0.00234793	0.00201084	0.00168418	0.00160872	0.0014235	0.00126674	0.00124014	0.00108362	0.000948992
CC124_1d_s3_cell06.txt	1d	s3	0.000786434	0.000947748	0.000888736	0.00103163	0.00112991	0.00111114	0.00100457	0.00104078	0.000999727	0.000982227	0.000977553	0.000808718	0.000548545	0.0006894	0.000570396	0.000657624	0.000743892	0.000771955	0.000767642	0.000745721	0.000731601	0.000739626	0.000895003	0.000719581	0.000607445	0.000465885	0.000445988	0.000235753	0.000233413	0.000172404	0.000483165	0.000468152	0.000565609	0.000841168	0.00134348	0.00199357	0.00275059	0.00316731	0.0034771	0.00318748	0.00270618	0.00231861	0.00168158	0.00120237	0.00107211	0.000776071	0.000648497
CC124_1d_s3_cell07.txt	1d	s3	0.000718367	0.000747915	0.000530296	0.000533658	0.00098985	0.000934983	0.000945848	0.000747526	0.00113295	0.000818061	0.001223	0.000702922	0.000735968	0.000670366	0.000602878	0.00044624	0.000456438	0.00023646	0.000699568	0.000842109	0.000853393	0.000946468	0.000939324	0.000830221	0.000608439	0.000315357	0.000356422	0.000499262	0.000653643	0.000737523	0.000533682	0.000853519	0.00100095	0.000931719	0.00139601	0.00251573	0.00301919	0.00363353	0.00404443	0.00380291	0.0034074	0.00268407	0.00221084	0.00163705	0.00139921	0.00133062	0.00152142
CC124_1d_s3_cell08.txt	1d	s3	0.00043108	0.00072645	0.000574973	0.000616129	0.000644017	0.000943992	0.000753585	0.000834982	0.000685399	0.00051997	0.000667445	0.000495129	0.000450732	0.00056035	0.000579592	0.000827257	0.000805324	0.000594681	0.000798766	0.000911472	0.000964673	0.000718587	0.00104238	0.000906411	0.000565311	0.00086591	0.000627299	0.000454072	0.000591919	0.000792416	0.000933571	0.000823049	0.000988717	0.00155171	0.00181082	0.00262428	0.00319487	0.00389344	0.00411482	0.00367707	0.00326825	0.00270222	0.00212806	0.00183403	0.00195722	0.00158769	0.00140254
CC124_1d_s3_cell09.txt	1d	s3	0.0024432	0.00256358	0.00208996	0.00223521	0.00283031	0.00215515	0.00198179	0.00168023	0.00214408	0.0020354	0.001687	0.001238	0.00114563	0.00115935	0.00108382	0.000858454	0.000863732	0.0011086	0.00121705	0.00108488	0.000757545	0.00106687	0.000839366	0.000465454	0.000749547	0.000141363	0.000376044	0.000439958	0.000291359	0.000186517	4.56577e-12	0.00041514	0.000356962	0.00116101	0.00139189	0.00128616	0.00247027	0.00283314	0.00234432	0.00264974	0.00226066	0.00159894	0.00112983	0.000847909	0.000850241	0.00112831	0.000715852
CC124_1d_s3_cell10.txt	1d	s3	0.00212753	0.00193399	0.00215151	0.00187945	0.00195151	0.00197956	0.00178497	0.0016835	0.00173368	0.00182181	0.00162858	0.0012685	0.00120913	0.000946279	0.00110971	0.000974915	0.00103002	0.000858592	0.000872922	0.000722871	0.000768534	0.000683295	0.000956015	0.000461188	0.000590892	0.000163985	0.000311216	0.000497458	0.000547753	0.000454091	0.000442414	7.31292e-05	0.000355384	0.000411806	0.000542574	0.000804371	0.00113018	0.00109852	0.00113708	0.000969014	0.000853034	0.000724525	0.000387874	0.000499203	0.000335939	0.000463595	0.000510748
CC124_1d_s3_cell11.txt	1d	s3	0.00140215	0.00139285	0.00152511	0.00171404	0.00160028	0.00125049	0.00148669	0.0012266	0.00130027	0.00110166	0.00127381	0.000994797	0.000562662	0.000481473	0.000363897	0.000425478	0.00046411	0.000360999	0.000317316	0.000134315	0.00049151	0.000509045	0.000610601	0.000190796	0.000339784	0.000529269	0.000231013	0.000184481	2.74966e-05	4.39243e-12	0.000363124	0.000297184	0.0005961	0.000482035	0.0004106	0.000754547	0.00183954	0.00195301	0.00215272	0.00151328	0.0019217	0.00137665	0.00088813	0.000739679	0.000487845	0.00055582	0.000870398
CC124_1d_s3_cell12.txt	1d	s3	0.000741829	0.000657331	0.000586583	0.00102913	0.000808212	0.000650113	0.000955396	0.000758355	0.000851658	0.00063292	0.000623551	0.000831134	0.000309129	0.000262615	0.000176935	0.000175923	0.000354097	1.27602e-06	9.48499e-05	0.000214247	0.000130881	0.000627783	0.000778572	0.000800041	0.000274851	0.000489171	0.000568985	8.16833e-05	0.000159745	0.000395393	0.000315153	0.000274818	0.000303753	0.000763692	0.00113554	0.00222044	0.00322023	0.00431848	0.00484444	0.0045061	0.00396954	0.00317357	0.00199232	0.00136705	0.00154141	0.000929756	0.000844858
CC124_1d_s3_cell13.txt	1d	s3	0.00159172	0.00170852	0.00172918	0.00155055	0.00140107	0.00143011	0.00157337	0.00129695	0.00107346	0.00127053	0.00114256	0.00102574	0.000960975	0.000934534	0.000713935	0.000748414	0.000648277	0.000642417	0.000760233	0.00057	0.000853699	0.000605798	0.000554616	0.000377159	0.0002535	0.000172319	0.000216861	0.000154634	0.000174793	2.72373e-05	7.41541e-05	5.23747e-05	4.61146e-05	0.000650197	0.00105536	0.00133375	0.0021173	0.00273101	0.00291224	0.00247593	0.00199801	0.0016344	0.00100347	0.000649837	0.00062993	0.000279361	0.000456313
CC124_1d_s3_cell14.txt	1d	s3	0.000960812	0.00112861	0.000989389	0.00145037	0.00128947	0.00116781	0.00127917	0.00129411	0.00124104	0.00128246	0.00109519	0.000987956	0.000835161	0.000898663	0.000936163	0.000652018	0.000833032	0.000718727	0.00120106	0.00110692	0.000890178	0.00114853	0.00122123	0.000817537	0.00112612	0.000667536	0.000825402	0.000528242	0.000272436	0.000773634	0.000673992	0.000835532	0.000961107	0.00155982	0.0021847	0.00318419	0.00404181	0.00484305	0.00506482	0.00487835	0.00430105	0.00308821	0.00253261	0.00236395	0.00189005	0.00160394	0.00158318
CC124_1d_s3_cell15.txt	1d	s3	0.000994927	0.00126866	0.00130739	0.00141062	0.0011324	0.00138685	0.00128609	0.00117983	0.00120436	0.00111483	0.00135274	0.00115547	0.00106441	0.000910961	0.00092433	0.00100303	0.000998504	0.00095623	0.000905129	0.000810914	0.000987914	0.000947699	0.0011127	0.000895794	0.000750415	0.000958881	0.000887272	0.000620052	0.000881292	0.000857832	0.000734315	0.000683286	0.00118039	0.00122221	0.00147901	0.00166092	0.00240152	0.00267955	0.00251879	0.00241129	0.00210319	0.00168668	0.00166952	0.0014877	0.0012777	0.00132956	0.00127389
CC124_1d_s3_cell16.txt	1d	s3	0.000582043	0.000126817	0.000464464	0.000806151	0.000554328	0.000589261	0.000433584	0.000760359	0.00102486	0.000672094	0.000469874	0.000457419	0.000358707	0.000885825	0.000561835	0.000503998	0.000667667	0.000618262	0.000880922	0.00112476	0.000979445	0.000928399	0.000919884	0.000871912	0.00074568	0.000708312	0.000411391	0.000484381	0.000630183	0.000588639	0.000912636	0.00093246	0.00125503	0.00162333	0.00207511	0.00317454	0.00450497	0.00557653	0.00570552	0.00455938	0.00427204	0.00372628	0.00281067	0.00220851	0.00214075	0.00175219	0.00157277
CC124_1d_s3_cell17.txt	1d	s3	0.00138792	0.000980442	0.00115385	0.00125506	0.00139115	0.00124459	0.00117123	0.000952692	0.000992232	0.00132847	0.00108486	0.000607583	0.000542014	0.000606778	0.00066139	0.000193538	0.000275058	0.000519473	0.000632979	0.000383622	0.00047848	0.000465583	0.000798089	2.41585e-06	0.000569692	0.000412581	0.000582567	0.000648922	8.70334e-05	0.000587561	0.000344862	0.000314105	0.000296837	0.000908323	0.00145833	0.00161522	0.0026332	0.00333497	0.0029845	0.00314443	0.00270582	0.00221762	0.00210069	0.00153234	0.00106381	0.00112259	0.0011426
CC124_1d_s3_cell18.txt	1d	s3	0.00114268	0.00141216	0.00151706	0.00151598	0.00144701	0.0015151	0.00149506	0.00112514	0.00134341	0.00175369	0.00145695	0.000491229	0.000678474	0.000687517	0.000971002	0.000822566	0.000745452	0.000650496	0.000813587	0.00111919	0.000995528	0.000745054	0.000919798	0.000416344	0.000704193	0.000525513	4.23718e-06	0.000341814	0.000641114	0.000888202	0.000443946	0.000580351	0.000574429	0.000933696	0.00168302	0.00220005	0.00285889	0.00363774	0.00372478	0.0033068	0.00296624	0.00259413	0.00163498	0.00128594	0.00129109	0.000988401	0.00140884
CC124_1d_s3_cell19.txt	1d	s3	0.00100711	0.000895605	0.0011267	0.000815209	0.00117123	0.00123594	0.000991451	0.000801653	0.000980485	0.000944173	0.0010987	0.000858295	0.000864653	0.000597139	0.000768454	0.000630743	0.0010395	0.000623607	0.000809583	0.000745254	0.000861358	0.000762019	0.00113119	0.000624665	0.000832945	0.000658282	0.000637017	0.000358035	0.000208075	0.000431473	0.000804962	0.000519544	0.00103884	0.000992286	0.00122519	0.00219336	0.00283581	0.00331045	0.00344195	0.00276895	0.00260563	0.00201944	0.00176431	0.00139098	0.00130527	0.00126058	0.000953051
CC124_1d_s3_cell20.txt	1d	s3	0.00157534	0.00171979	0.00208148	0.00178924	0.00170731	0.0013794	0.00164618	0.00175482	0.0016181	0.00134781	0.0014847	0.0012965	0.00115298	0.00116092	0.000792386	0.000951553	0.000871343	0.0010902	0.00102476	0.0010961	0.00139265	0.000964003	0.00125875	0.000500575	0.000661676	0.000723665	0.000255224	0.000504596	0.000751148	0.000518165	0.000761685	0.000935497	0.000938117	0.00165562	0.00167811	0.00235438	0.0027755	0.00290961	0.00298907	0.00256675	0.00258065	0.00206107	0.0015198	0.000974354	0.00130119	0.00107629	0.000895852
CC124_2d_s1_cell01.txt	2d	s1	0.00115281	0.00107725	0.00134569	0.0011815	0.00124116	0.00115803	0.00132432	0.0012876	0.00120547	0.00126281	0.00107259	0.00107547	0.00108908	0.000999558	0.00109076	0.00122964	0.000786298	0.00120703	0.00097172	0.000962075	0.000973655	0.00107369	0.00102135	0.00100773	0.000932931	0.000938497	0.000778116	0.000874585	0.000792427	0.000743696	0.000959094	0.000878227	0.00089799	0.000950589	0.00118792	0.00145418	0.00172081	0.00179365	0.00184288	0.0018038	0.0015072	0.00138847	0.0013453	0.00118756	0.00109711	0.0010355	0.00112677
CC124_2d_s1_cell02.txt	2d	s1	0.0012022	0.00109269	0.00125326	0.00111199	0.00118777	0.00111603	0.00131393	0.00122305	0.0011509	0.00120119	0.0012273	0.00112863	0.00106725	0.00108338	0.00109378	0.001072	0.00102637	0.00111086	0.00105447	0.00109694	0.00103906	0.00109787	0.00107124	0.00111827	0.00101253	0.000971541	0.000945479	0.000954055	0.00091604	0.00106339	0.00100179	0.000953382	0.00100287	0.00114888	0.00159484	0.00183534	0.00215797	0.00251647	0.00248244	0.00228063	0.0021446	0.00186026	0.0016409	0.00141287	0.00128432	0.00129497	0.00135789
CC124_2d_s1_cell03.txt	2d	s1	0.00141773	0.00146636	0.00137405	0.00141561	0.00148312	0.00135837	0.00147036	0.00140441	0.00139872	0.00138962	0.00130205	0.00140684	0.00132709	0.00131352	0.00131024	0.00131644	0.00131812	0.00126674	0.00131569	0.00136318	0.00118522	0.00134118	0.00126295	0.00130212	0.001173	0.00111436	0.00106907	0.00116688	0.00110103	0.00119971	0.00120143	0.00115805	0.00114574	0.00132176	0.00148478	0.00166214	0.00184607	0.00198039	0.00199823	0.00182392	0.00175487	0.00168344	0.00162567	0.00141656	0.00141992	0.00136107	0.0013184
CC124_2d_s1_cell04.txt	2d	s1	0.000228795	0.000156736	0.000429098	0.000523651	0.000320281	0.000284946	0.0006982	0.000394049	0.000696468	0.000578824	0.000353176	0.000391966	0.000792203	0.000279415	0.000577863	0.000244463	1.69367e-05	0.000671448	0.000462081	9.03059e-05	0.000520576	0.000540856	0.000997702	0.000604604	0.000211184	1.32995e-05	0.000285557	0.000139247	4.21349e-13	6.89906e-05	0.000354797	0.000256839	0.000815053	0.00115711	0.00187581	0.00289015	0.00409656	0.00426154	0.00490181	0.00404636	0.003904	0.00270487	0.00240852	0.00194025	0.00147703	0.00125444	0.00145867
CC124_2d_s1_cell05.txt	2d	s1	0.00111775	0.00111295	0.000874666	0.00107832	0.0011553	0.0011682	0.00113035	0.00103201	0.00106555	0.00112851	0.00105657	0.00105926	0.00106828	0.000950439	0.000912452	0.000691427	0.00084276	0.000752711	0.000790034	0.000735644	0.000882043	0.000787304	0.000924369	0.0008947	0.000903034	0.000785525	0.00080873	0.000785805	0.000777905	0.00068907	0.000916431	0.000838908	0.000817195	0.000987637	0.00135509	0.00166018	0.00202455	0.00216452	0.00244057	0.00230134	0.00197046	0.00167992	0.00148436	0.00131614	0.00145687	0.00123841	0.00125702
CC124_2d_s1_cell06.txt	2d	s1	0.001256	0.0010872	0.00113885	0.00121395	0.00114488	0.00124279	0.00121395	0.00114522	0.000969327	0.00111633	0.00145701	0.000844713	0.000804378	0.00089704	0.000652964	0.00104219	0.000346405	0.00077042	0.000705462	0.000633978	0.000609225	0.000943148	0.000864886	0.000740913	0.000393865	0.00023527	0.000216027	0.000479519	4.25208e-05	0.000379302	0.000233771	0.000414936	0.000338873	0.00091778	0.00136989	0.00243791	0.00351175	0.00430371	0.00435811	0.0037622	0.00322044	0.00249072	0.00215285	0.00157616	0.00141984	0.00162346	0.000948364
CC124_2d_s1_cell07.txt	2d	s1	0.00109645	0.00129712	0.00114444	0.00131728	0.00106351	0.00131345	0.00167385	0.00109827	0.0013898	0.00122	0.00142557	0.00112459	0.00129229	0.0010157	0.000986386	0.00105528	0.000724383	0.000856355	0.000808316	0.00085596	0.000840383	0.000884905	0.000928458	0.000958318	0.000830435	0.000627842	0.00028965	0.000527414	4.11393e-06	0.000505132	0.000823397	0.000471001	0.000530366	0.000675579	0.00105652	0.00176612	0.00193712	0.00251562	0.00246841	0.0021109	0.00226486	0.00176167	0.00142132	0.0012201	0.000937834	0.000968933	0.000833487
CC124_2d_s1_cell08.txt	2d	s1	0.000573376	0.000167865	0.000347798	0.000699724	0.000818231	0.000725294	0.00105371	0.000602554	0.000658383	0.000621539	0.000595736	0.000208836	0.000494415	0.000367108	0.000535844	0.000176083	0.000338352	0.000334553	0.000466812	0.000554466	0.000793929	0.000439548	0.00115373	0.000719344	0.000380504	0.000219977	6.53837e-07	0.000492773	0.000160182	0.000459432	0.000360047	0.000553633	0.000774273	0.00117091	0.00203489	0.00322221	0.00442881	0.00511596	0.00553276	0.00451452	0.0039971	0.00325318	0.00260738	0.00216953	0.00166337	0.00160341	0.00151739
CC124_2d_s1_cell09.txt	2d	s1	0.00166994	0.00137721	0.00112738	0.00165614	0.00154746	0.0015689	0.00192946	0.00136425	0.00127365	0.00131506	0.00136856	0.0012648	0.00104026	0.00100935	0.00113494	0.00119678	0.00091302	0.00099966	0.000781398	0.000828218	0.000934854	0.000731065	0.00119062	0.000822362	0.000611665	0.00078634	0.000422413	0.000792767	0.000222583	0.000636906	0.000458495	0.00095729	0.000519231	0.000836267	0.000950353	0.00167537	0.00257415	0.00241461	0.00288326	0.00260585	0.00203713	0.00191123	0.00142975	0.00130494	0.00128945	0.00135149	0.000975838
CC124_2d_s1_cell10-1.txt	2d	s1	0.00197354	0.00189192	0.00178664	0.00190656	0.00175792	0.00178139	0.00179036	0.00160032	0.00153048	0.00147361	0.00157143	0.00124042	0.00123295	0.00124443	0.00114404	0.000908525	0.000816443	0.000876222	0.000890734	0.000925239	0.000876667	0.000664718	0.00083806	0.000773631	0.000696455	0.000665099	0.000410813	0.000349869	0.000348489	0.000426487	0.000407668	0.000418163	0.000418405	0.000486044	0.000857965	0.0011218	0.00164528	0.0017428	0.00181605	0.00152868	0.00132555	0.000929349	0.000903003	0.000538131	0.000393714	0.000257442	0.000182311
CC124_2d_s1_cell11.txt	2d	s1	0.000805689	0.000997812	0.00137224	0.00124412	0.00123377	0.00127744	0.00123591	0.000906624	0.00101712	0.00119326	0.00133453	0.00115087	0.000889639	0.00104941	0.000498327	0.000904842	0.00086281	0.000957312	0.000716942	0.000871215	0.00046385	0.000566653	0.000844155	0.00108965	0.000839606	0.000161408	0.000585658	4.29679e-05	0.000399162	0.000330803	0.000392007	0.000507112	0.000383204	0.00103698	0.00150008	0.00261881	0.00316691	0.00377732	0.00375077	0.00323515	0.00275023	0.00212564	0.00173691	0.00158969	0.00152271	0.00125294	0.00100848
CC124_2d_s1_cell12.txt	2d	s1	0.00135751	0.00128883	0.00155638	0.0016184	0.00125897	0.0014091	0.00166578	0.00162038	0.00155837	0.00131482	0.0015738	0.00133265	0.00122029	0.00108483	0.000959506	0.000818249	0.000893851	0.000858107	0.00126715	0.0010888	0.00101749	0.000993925	0.00108249	0.00135114	0.00107069	0.000901403	0.00105149	0.000362541	0.000121717	0.000941745	0.000806563	0.00139623	0.000875933	0.00134706	0.0019233	0.00319017	0.00399412	0.00465187	0.00522424	0.00452049	0.00368382	0.003052	0.00246286	0.00207378	0.0017939	0.00130847	0.00112393
CC124_2d_s1_cell13.txt	2d	s1	0.000571368	0.000615667	0.000888713	0.000850332	0.00104003	0.000781041	0.000945988	0.00110607	0.00105245	0.000796546	0.000725813	0.000896603	0.000682469	0.000451846	0.000751632	0.000742947	0.000688075	0.000750877	0.000673823	0.000277133	0.000407959	0.000724919	0.000911624	0.00118923	0.000693799	0.000201854	2.3186e-12	5.62912e-05	0.000256238	0.000545094	7.50552e-06	0.000348285	0.000454439	0.000904847	0.0016362	0.00266375	0.00370977	0.00464284	0.00462675	0.00392716	0.0038591	0.00264898	0.00219002	0.00156113	0.00185086	0.00115236	0.00166785
CC124_2d_s1_cell14.txt	2d	s1	0.00111956	0.00105843	0.00117675	0.0012406	0.00120524	0.00116401	0.00121435	0.0012928	0.00124039	0.00130693	0.0011454	0.00127211	0.00119302	0.001095	0.00111937	0.00122244	0.000964737	0.00112736	0.00101166	0.00110086	0.00108576	0.0011561	0.00123911	0.00121636	0.00100212	0.0010195	0.000959897	0.000963195	0.000857658	0.000993684	0.00110023	0.00116028	0.00116753	0.0012585	0.00163886	0.0019408	0.00225214	0.0024247	0.00251282	0.00255572	0.00205936	0.0019308	0.00166156	0.00168392	0.00160013	0.00142611	0.00143595
CC124_2d_s1_cell15.txt	2d	s1	0.00176762	0.00183562	0.00189354	0.00191376	0.00193108	0.00135396	0.00158611	0.00137885	0.00152927	0.00158323	0.0015363	0.00117236	0.00126499	0.000916798	0.00109968	0.00104606	0.000745967	0.000879941	0.000669097	0.000558463	0.000742028	0.000944985	0.000898145	0.000843506	0.000545615	0.000625724	0.000385671	0.000141632	3.52561e-06	0.000555182	0.000221612	0.000458677	0.000454379	0.000838916	0.00130985	0.0019568	0.00261755	0.00325444	0.0033839	0.00257173	0.00222263	0.00181464	0.0013528	0.001038	0.000935551	0.000905303	0.000588709
CC124_2d_s1_cell16.txt	2d	s1	0.00167459	0.00144525	0.00144686	0.00177307	0.00160028	0.00139571	0.0015084	0.00135602	0.00167203	0.00133237	0.00135529	0.00110062	0.0013745	0.000776278	0.0011227	0.00110682	0.000534672	0.000474359	0.000576009	0.000699706	0.000741371	0.00103985	0.00109337	0.000986105	0.000387655	0.000380665	0.00025116	0.000108998	0.000449187	7.96389e-05	0.000401995	0.000579038	0.000586884	0.000861923	0.00126443	0.0023009	0.00327776	0.00348611	0.00342624	0.00350789	0.00292034	0.0021389	0.00190045	0.00116502	0.00126301	0.00135757	0.000757425
CC124_2d_s1_cell17.txt	2d	s1	0.000952651	0.00146108	0.00114939	0.00156088	0.00141634	0.00110424	0.00134603	0.00153064	0.00143164	0.00132497	0.0012029	0.00101252	0.00106319	0.000905702	0.000986045	0.000742739	0.000673074	0.000733545	0.000517988	0.000587762	0.000683465	0.000725923	0.000804652	0.000771135	0.000345674	0.000286602	0.000155814	5.75254e-06	0.000295512	0.000278319	0.000349971	0.000288281	0.000323125	0.00063926	0.00128257	0.00242692	0.00306704	0.00339969	0.003359	0.00288424	0.00259005	0.00171536	0.00182493	0.00137118	0.0011738	0.00092802	0.00123775
CC124_2d_s1_cell18.txt	2d	s1	0.000867108	0.000750548	0.000942352	0.00113213	0.00103953	0.000821794	0.00112059	0.000704512	0.000943988	0.00115749	0.000782152	0.000827411	0.000725176	0.000819567	0.000920425	0.000943529	0.000645729	0.000693382	0.000751183	0.00090282	0.000803306	0.000928609	0.00107812	0.000986651	0.000410886	0.000643841	0.000470215	0.000369416	0.000335546	0.000477677	0.000451883	0.000694494	0.000761229	0.00141494	0.00182253	0.00250245	0.00340449	0.00400195	0.0041915	0.00388359	0.00337216	0.0027981	0.0023337	0.00190411	0.00177473	0.00148433	0.00157848
CC124_2d_s1_cell19.txt	2d	s1	0.00121897	0.00118054	0.00160184	0.00145464	0.00141641	0.00133653	0.00131761	0.00115453	0.00120984	0.00115656	0.00114804	0.00101174	0.000924706	0.000684566	0.000705622	0.000786032	0.000417136	0.00074184	0.000736239	0.000873668	0.000502052	0.000724259	0.000812514	0.000574107	0.000336388	0.000413943	0.000128661	0.000282604	3.97463e-06	0.000315638	0.000337191	0.000538061	0.000325644	0.000470201	0.000856052	0.00157241	0.00223471	0.00262716	0.00237326	0.00224209	0.0017542	0.00137198	0.00141078	0.00102449	0.000702736	0.000812498	0.000686096
CC124_2d_s1_cell20.txt	2d	s1	0.000628659	0.000695421	0.000740321	0.000673487	0.000814655	0.000495111	0.000884593	0.000893487	0.000781815	0.000749968	0.000600286	0.00075484	0.000500693	0.000621119	0.0005112	0.000499487	0.000508176	0.000885101	0.000950465	0.000456456	0.000864631	0.00051424	0.000505554	0.000748069	0.000568281	0.000149797	0.00050235	0.000210266	0.000215663	0.00061274	0.000684881	0.000563956	0.000664279	0.00056769	0.00162224	0.00204171	0.00265793	0.00291819	0.00297313	0.00290537	0.00241944	0.00212782	0.00187254	0.00113085	0.00111646	0.00122377	0.000807874
CC124_2d_s2_cell01.txt	2d	s2	0.000931061	0.000979243	0.000867464	0.000707913	0.000904681	0.000995688	0.00104796	0.000876123	0.00103633	0.000982147	0.000641067	0.000705507	0.000549698	0.000352733	0.00054717	0.000354711	0.000296011	0.000454898	0.000560071	0.000586775	0.00046384	0.000659338	0.000659267	0.000482837	0.000383215	0.000525074	0.000192509	0.000109816	5.833e-05	4.5784e-05	0.000262145	0.000133805	0.000360668	0.000849772	0.00118403	0.00176188	0.00243697	0.00313837	0.00306096	0.00283478	0.00227517	0.00199099	0.00119258	0.00105833	0.000814588	0.000500412	0.000519983
CC124_2d_s2_cell02.txt	2d	s2	0.000475896	0.000520304	0.000822677	0.000560918	0.000767536	0.000711108	0.000898726	0.000788575	0.000634951	0.0010478	0.000706005	0.000410003	0.000615231	0.000177496	0.000316025	0.000664144	0.000658568	0.000388202	0.000807679	0.000592403	0.000769973	0.000637287	0.000781168	0.0010808	0.000561165	0.000569929	0.00058134	0.000478215	0.000568564	0.000516099	0.000246073	0.000373328	0.000705899	0.00147572	0.00173889	0.002681	0.00362464	0.00471819	0.00498173	0.00390064	0.00314396	0.00273623	0.00223952	0.00170235	0.00168075	0.00117023	0.000967855
CC124_2d_s2_cell03.txt	2d	s2	0.000344493	0.000706633	0.000816388	0.000783657	0.000776608	0.000844967	0.000887902	0.000946914	0.00079751	0.000791543	0.000712625	0.00065185	0.000544796	0.000763069	0.000638738	0.000485983	0.000533699	0.000646553	0.000906855	0.00087868	0.000860021	0.000624071	0.000861434	0.000770781	0.000668627	0.000784558	0.000479457	0.000414151	0.00043998	0.000324924	0.000509003	0.000787816	0.000777359	0.00138438	0.00167425	0.00234283	0.00318073	0.00379768	0.00408609	0.00375666	0.00316627	0.00264455	0.00244919	0.00173326	0.00158206	0.00147975	0.00135073
CC124_2d_s2_cell04.txt	2d	s2	0.000433907	0.000652591	0.000625017	0.000225864	0.000516292	0.000576426	0.00108504	0.000828512	0.00101181	0.00107784	0.000333753	0.000683008	0.000785159	0.000442512	0.000574085	0.000449457	0.00069471	0.00058288	0.000840502	0.000598897	0.00139988	0.000545048	0.0011493	0.000322837	0.000598364	0.000821236	0.000743421	0.00027206	8.11724e-06	0.00022706	0.00030821	0.000469358	0.000574153	0.00148589	0.00176081	0.00292951	0.00402243	0.00474299	0.00493324	0.0045081	0.00390608	0.00301467	0.00280337	0.00188422	0.0014756	0.00174627	0.00130193
CC124_2d_s2_cell05.txt	2d	s2	0.000360601	0.000365577	0.00073062	0.000237839	0.000818945	0.000665753	0.000776083	0.000736775	0.000560131	0.000620564	0.000599269	0.000326961	0.000116449	0.000382719	0.000561471	5.78963e-05	0.000337937	0.000424573	0.000855024	0.000632959	0.000535631	0.000633141	0.000788797	0.00045045	0.000443762	0.000559512	3.99141e-05	3.28916e-12	0.000173732	5.82389e-05	0.000247955	0.000457253	0.000728886	0.00133856	0.00211329	0.00301665	0.00398602	0.00460177	0.00473153	0.00393486	0.00345391	0.00310079	0.00217628	0.00219247	0.00151659	0.0014786	0.00125578
CC124_2d_s2_cell06.txt	2d	s2	0.000369923	0.00038067	0.000463216	6.82633e-05	0.000476411	0.000776439	0.000636207	0.000655898	0.000533147	0.000422044	0.000455151	0.000579326	0.00077865	0.000190499	0.000480566	0.00010167	0.000373711	0.000269851	0.000909177	0.000536034	0.000429578	0.000671098	0.000577892	0.000860379	0.000690469	0.000305396	0.000398388	0.000567003	0.000394709	0.000560492	0.000178972	0.000483606	0.000342898	0.00092496	0.00161119	0.00245146	0.0026731	0.00370541	0.00383948	0.00335783	0.00295825	0.00283743	0.00159647	0.00157632	0.00142771	0.00135934	0.00116726
CC124_2d_s2_cell07.txt	2d	s2	0.000988767	0.000842484	0.00115936	0.000626328	0.000815013	0.00104528	0.00117514	0.000938428	0.000767637	0.000556921	0.000709535	0.00073798	0.000959459	0.000714707	0.000715105	0.000566109	0.000820052	0.000622664	0.000710932	0.000408519	0.000603832	0.000806835	0.000971586	0.000871321	0.000588828	0.0013535	0.000552972	0.000698299	0.000959726	0.000945627	0.000573021	0.000754834	0.000849944	0.00119318	0.0015937	0.0012768	0.00157223	0.00172815	0.00191541	0.0016173	0.00129242	0.00144319	0.000980937	0.00109366	0.00113133	0.000966348	0.000882287
CC124_2d_s2_cell08.txt	2d	s2	0.00081662	0.000755745	0.00064109	0.000122178	0.000744582	0.000772104	0.00118632	0.000817793	0.000880165	0.00110684	0.000751279	0.000698158	0.000571552	0.00025404	0.000585907	0.000314234	0.000651096	0.000361729	0.000741289	0.000930747	0.000931887	0.000415751	0.00110057	0.000752272	0.000580147	0.000542967	0.000635195	0.00025259	0.000292254	0.000647436	0.000449636	0.000635051	0.000641837	0.0012728	0.00191951	0.00298715	0.0035845	0.00441944	0.00459781	0.00374745	0.0031404	0.00312063	0.0019997	0.00196316	0.00163593	0.00144843	0.00136
CC124_2d_s2_cell09.txt	2d	s2	0.000408493	0.000602118	0.000603982	0.000106324	0.000543256	0.00081936	0.000564575	0.000638931	0.000505823	0.0005177	0.000627677	0.000584477	0.000379179	0.000278745	0.000481533	7.54137e-05	0.000106122	0.000107012	0.000427478	0.000266108	0.000722456	0.000614614	0.000732179	0.00038799	0.000416325	0.000400281	0.000364242	0.000315646	0.000253165	0.00033091	2.20838e-05	0.000145322	0.00058312	0.000279781	0.00139752	0.00123668	0.00169945	0.00192171	0.00244416	0.00205636	0.00152414	0.00165633	0.0010162	0.000993202	0.000449609	0.000871205	0.000488669
CC124_2d_s2_cell10.txt	2d	s2	3.32475e-06	0.000172612	0.000109081	8.55452e-05	0.000578352	0.000128111	0.000620964	0.000740339	0.000459298	0.000575109	0.000940034	0.000586636	0.000485356	0.000403795	0.000462972	3.06784e-05	0.000464552	0.000526049	0.000352653	0.000674485	0.000693866	0.000655606	0.000497056	0.000633637	0.000346981	0.00042367	0.000213743	0.000540345	0.000464034	0.000626006	0.000298269	0.000748242	0.000606095	0.00137786	0.00208196	0.00305558	0.00439364	0.00533653	0.00561591	0.00484055	0.00421583	0.00351665	0.00322362	0.00192888	0.0019235	0.0017	0.00148284
CC124_2d_s2_cell11.txt	2d	s2	0.00087781	0.00104959	0.000875723	0.000625829	0.000888457	0.00111613	0.00121908	0.000885475	0.00103891	0.00110855	0.00109623	0.000962739	0.000937347	0.000826467	0.00100028	0.000641263	0.00108709	0.000881831	0.00105744	0.000953843	0.00110593	0.000906033	0.000975981	0.000954805	0.000777362	0.00109777	0.000702118	0.000771183	0.00128825	0.00104382	0.000824537	0.000920441	0.00100482	0.00108902	0.00121282	0.00137184	0.00167201	0.00201803	0.00188154	0.00177207	0.00171935	0.0015822	0.00136969	0.00123405	0.00115659	0.00113519	0.000974701
CC124_2d_s2_cell12.txt	2d	s2	0.000857444	0.00108245	0.00124039	0.000140503	0.0010175	0.000584071	0.000677803	0.000397553	7.1043e-05	0.000748318	0.000524418	0.000135495	0.000524636	0.000310591	0.000136748	0.000363489	0.000641132	0.000696526	0.000638086	0.000171851	0.000435708	0.000529381	6.30719e-06	0.000402653	0.000196995	0.00035325	0.000933811	0.000139279	0.00051011	3.79354e-05	0.000153666	0.000611092	0.000605833	0.00114257	0.00142848	0.00157256	0.00153663	0.0017482	0.00193814	0.00175678	0.00180699	0.00162261	0.00109146	0.00128847	0.00113495	0.000320267	0.000435717
CC124_2d_s2_cell13.txt	2d	s2	0.000565362	0.000567427	0.000608473	0.000482298	0.000699824	0.00063974	0.000997556	0.000585117	0.000707351	0.000819461	0.000777434	0.000627353	0.000196338	0.00052033	0.000517622	0.00034862	0.000787301	0.000313552	0.00069899	0.000644892	0.000658069	0.000776392	0.000577589	0.000800512	0.000552886	0.000352173	0.000588227	0.000363027	0.000452954	0.000211329	0.000196338	0.000511393	0.000382362	0.00108592	0.00159128	0.0024837	0.00331006	0.00395282	0.00364212	0.00325776	0.00268691	0.0023333	0.00178938	0.00178309	0.00147017	0.00121879	0.00089176
CC124_2d_s2_cell14.txt	2d	s2	8.67428e-12	0.000226677	0.000626514	0.000182779	0.00095932	0.000615307	0.000854928	0.000890002	0.000720985	0.000661702	0.000617348	0.000713122	0.00035112	0.000359184	0.000427092	0.000339844	0.00104243	0.000717814	0.000901297	0.000503697	0.000951506	0.000873836	0.00114081	0.000539763	0.000745867	0.00109377	0.000608544	0.000332102	7.58169e-05	0.000209088	0.000302176	0.000395956	0.000893525	0.00144524	0.00159046	0.00292578	0.00375033	0.00533526	0.00499742	0.0046339	0.00365698	0.00360862	0.00233566	0.00232833	0.00161212	0.00172564	0.000847823
CC124_2d_s2_cell15.txt	2d	s2	0.000299767	0.000153399	0.000640884	0.000414537	0.000826771	0.000765646	0.000703667	0.000658718	0.000862486	0.000867957	0.000269905	0.000544682	0.000253393	0.000339842	0.000100191	0.000425968	0.000457525	0.000693146	0.000864226	0.000756088	0.000677166	0.000799642	0.000854204	0.000765829	0.000309894	0.000303087	0.00040746	2.14809e-06	0.000146459	0.000182594	0.000258763	0.00045256	0.000337838	0.00144847	0.00172532	0.00258977	0.00364048	0.00459265	0.00472876	0.00423398	0.00335955	0.00294914	0.00240781	0.00187302	0.00170764	0.00153549	0.00146075
CC124_2d_s2_cell16.txt	2d	s2	0.00101943	0.00132294	0.00111422	0.000780326	0.00131625	0.0010177	0.00120285	0.000774277	0.000884138	0.00092326	0.000715346	0.000782028	0.000836259	0.000376712	0.000525949	0.000483438	0.000666363	0.000443754	0.00065344	0.000556972	0.00042581	0.000671756	0.000653409	0.000445303	0.000184065	0.000343875	0.000290243	0.000378266	0.000271103	0.00029789	0.000159484	0.000114195	0.000342607	0.000772779	0.00106931	0.00160072	0.0018614	0.00241734	0.00241246	0.00210429	0.0020231	0.00142848	0.000833237	0.000805967	0.000787845	0.000412799	0.000300847
CC124_2d_s2_cell17.txt	2d	s2	0.000377158	0.000434042	0.000327416	0.000116384	0.000282584	0.000729271	0.000437833	0.000457904	0.000536599	0.000587984	0.000369361	0.000479892	0.000248399	0.00048554	0.000313355	0.000236829	0.000280954	0.000494933	0.000337332	0.000358485	0.000408724	0.000233335	0.000528456	0.000261852	7.75689e-05	0.000267671	0.000261544	0.000106572	0.000134238	0	0.000196215	0.000302141	0.000178979	0.000634996	0.00062672	0.00113649	0.00167004	0.00202921	0.00204994	0.00185597	0.00144297	0.00140724	0.000846369	0.000767105	0.000606863	0.000674072	0.000384055
CC124_2d_s2_cell18.txt	2d	s2	0.000213896	0.000208982	0.000499788	0.000111595	0.000680684	0.000426452	0.00106165	0.000763936	0.000461062	0.00129315	0.000732792	0.000460233	0.000728765	0.000712695	0.00096685	0.000422257	0.000964208	0.000897339	0.000886262	0.00104527	0.00105156	0.00154808	0.00159669	0.00105162	0.00109207	0.000969599	0.000945074	0.000810378	0.000807985	0.000619582	0.000909803	0.00104653	0.00101607	0.00197799	0.00278112	0.0038885	0.00517829	0.00592742	0.00587604	0.0052053	0.00482984	0.00407727	0.00333357	0.00270894	0.00240291	0.00223333	0.00216055
CC124_2d_s2_cell19.txt	2d	s2	0.000390205	0.000457273	0.000534573	0.000199354	0.00084226	0.000904735	0.00102752	0.000644975	0.000952706	0.000903744	0.000733973	0.00083052	0.000604279	0.000521289	0.000589554	0.000520341	0.000508001	0.000589905	0.00081943	0.000895322	0.000953351	0.00100413	0.00133465	0.000889238	0.000967458	0.000852966	0.000766864	0.000852055	0.000455974	0.000464299	0.00065991	0.000588082	0.000940123	0.00159229	0.00229929	0.00316771	0.00419891	0.00502146	0.00486995	0.00469874	0.00383438	0.00328843	0.00255607	0.00252089	0.00225045	0.00184438	0.00162495
CC124_2d_s2_cell20.txt	2d	s2	0.000293753	0.000333179	0.000269269	2.9477e-06	0.000730282	0.000936624	0.000961372	0.00113302	0.00100319	0.00107057	9.47498e-05	0.000471595	0.00036067	0.000627331	0.000728043	0.000366273	0.000591933	0.000491127	0.000841506	0.000742055	0.000878763	0.00155313	0.000677975	0.000843392	0.000656116	0.000634169	0.00040991	0.000385177	0.000650646	0.000132874	0.000172372	0.000741403	0.000713496	0.0013333	0.00242567	0.00342898	0.00495267	0.006067	0.00533433	0.00506509	0.00425988	0.00390151	0.00311693	0.00238851	0.00218793	0.00161468	0.00140751
CC124_2d_s3_cell01.txt	2d	s3	0.00173305	0.00148341	0.0014725	0.00159655	0.00173896	0.00180063	0.00225345	0.00182235	0.00122275	0.00167618	0.00137946	0.00146972	0.00148007	0.000530196	0.000986578	0.000859248	0.00101061	0.000845696	0.000980074	0.0011384	0.0013239	0.000551706	0.00101462	0.00105127	0.00108639	0.000871246	0.000608487	0.000139344	0.000349135	0.000376817	2.43871e-06	0.000356096	0.000693029	0.0014793	0.00143773	0.00220044	0.00269224	0.00296615	0.0028971	0.00253784	0.00274282	0.00221589	0.00122393	0.00109581	0.00104732	0.000877044	0.00104329
CC124_2d_s3_cell02.txt	2d	s3	0.00036085	0.000406434	0.000523325	0.000498405	0.000508434	0.000843151	0.000691421	0.000896699	0.000569894	0.000521008	0.000503163	0.000199242	0.000263359	0.000254652	0.000603989	0.000208881	0.000513142	0.000310407	0.000921788	0.000724843	0.000831187	0.000830847	0.00096922	0.00071928	0.000645	0.000667736	0.000477299	0.000351864	0.000249115	0.000578629	5.66679e-05	0.000586016	0.000813253	0.00158634	0.0023052	0.00339549	0.00478852	0.00528767	0.00571956	0.00475704	0.00401542	0.00322061	0.00273726	0.00232793	0.00172908	0.00162483	0.00148231
CC124_2d_s3_cell03.txt	2d	s3	0.000278318	0.00035094	0.000450752	0.00110269	0.000755341	0.000442703	0.000696292	0.00056493	0.000463792	0.000754252	0.000869071	0.000312673	0.000323751	0.000181838	0	0.000283799	6.17053e-06	0.000360462	0.000492842	0.000812356	0.000994407	0.000477936	0.000820473	0.000717487	0.000804905	0.000762231	0.000385197	0.000397737	6.77605e-05	0.000132056	3.13389e-05	0.000332447	0.000624424	0.000956483	0.00192802	0.00291353	0.00469849	0.00538626	0.00571337	0.00490433	0.00422204	0.00346498	0.00258842	0.0024732	0.00189449	0.00136525	0.00172076
CC124_2d_s3_cell04.txt	2d	s3	0.000414823	0.000386864	0.000337208	0.000507434	0.000485817	0.000616277	0.000688306	0.000698283	0.000671017	0.000787182	0.000643888	0.000680141	0.00027814	0.000425447	4.31798e-06	0.000412657	0.00033249	0.000304118	0.000643037	0.000387072	0.00068448	0.000251202	0.000525495	0.000480045	0.000345928	0.000455194	0.000648572	0.000197863	0.000339901	0.000170284	0.000236164	0.000173059	0.000287327	0.00115646	0.00168768	0.00226169	0.00339475	0.00354084	0.00386452	0.00318851	0.00243679	0.00228757	0.00143231	0.00140278	0.000732206	0.000721664	0.000860474
CC124_2d_s3_cell05.txt	2d	s3	0.000725482	0.000797665	0.00050369	0.0010964	0.000777027	0.00099742	0.00108758	0.000933138	0.0010302	0.000786033	0.000703683	0.000566867	0.000692781	0.000156461	0.000218618	0.000497268	0.000659436	0.000273966	0.000439715	0.000636047	0.000589695	0.000936721	0.000626595	0.000481097	0.000728315	0.000708399	0.000565453	9.43897e-05	0.000279416	2.7517e-06	0.000187608	0.000393823	0.000881768	0.00100426	0.00183793	0.00259061	0.00371177	0.00428557	0.00447702	0.00404789	0.00339953	0.0030224	0.00236379	0.00191437	0.00200606	0.00145335	0.000982544
CC124_2d_s3_cell06.txt	2d	s3	0.000161488	0.000171384	0.000513862	0.000618021	0.000697226	0.000838833	0.000623904	0.000954275	0.000376844	0.000455193	0.000560019	0.000515172	0.000635781	0.000312328	0.000471349	0.000317995	0.000365392	0.000535185	0.000752528	0.00101377	0.000917051	0.000781157	0.00096661	0.000657061	0.000938398	0.000631353	0.000242226	0.000421841	0.00025981	0.000411867	0.00051318	0.000609034	0.000814948	0.00161731	0.00177874	0.00286962	0.00405205	0.00465814	0.00459765	0.00441744	0.00372592	0.00305238	0.0025185	0.0018668	0.00175519	0.00140722	0.00144993
CC124_2d_s3_cell07.txt	2d	s3	0.000626472	0.000716773	0.00104845	0.00114656	0.0011015	0.000651467	0.000980856	0.000739214	0.00109742	0.00122513	0.00073197	0.000670502	0.00054859	0.00089005	0.000616491	0.000715944	0.000303801	0.000438663	0.000385233	0.000362669	0.000326494	0.000590238	0.000552482	0.000571486	0.000539385	0.000807682	0.000515258	0.000559339	0.000432148	0.000915153	1.26995e-06	0.000166458	0.000735691	0.000511106	0.00107419	0.00151985	0.00164077	0.00185065	0.00194589	0.00188343	0.00163109	0.00122713	0.00122048	0.0011251	0.00127193	0.000545317	0.00115657
CC124_2d_s3_cell08.txt	2d	s3	2.71961e-06	0.00019892	0.000266075	0.000568591	0.00076722	0.000626604	0.000439478	0.000454035	0.0005669	0.000526765	0.000496027	0.000249015	0.000262232	0.000287326	0.000277953	2.73473e-05	0.00039514	0.000826606	0.000332769	0.000432526	0.000875554	0.000646419	0.000755961	0.000808074	0.000441974	0.000594059	0.000181327	0.000139355	0.000301804	0.000215534	0.000678527	0.000649717	0.000598188	0.00130716	0.00180983	0.00322555	0.00409111	0.00509688	0.00513273	0.00479022	0.00416106	0.00335112	0.00282734	0.00240255	0.00210515	0.00155944	0.00147907
CC124_2d_s3_cell09.txt	2d	s3	0.000159447	0.000178499	0.000232866	0.00074668	0.000377446	0.000376102	0.000414056	0.000541417	0.000141558	0.000553201	0.000355977	0.000257729	0.00023954	0.000314567	0.000180358	0.000220128	0.000342671	0.000504189	0.000721094	0.00049247	0.000765892	0.000783964	0.00068475	0.000439783	0.000575567	0.000702233	0.000616996	0.000367452	0.000203785	0.000151782	0.000123293	0.000370323	0.000660339	0.00119326	0.00208911	0.0022401	0.00365817	0.00440961	0.00397926	0.00393873	0.00309152	0.00254293	0.00209414	0.00184339	0.00165027	0.00168459	0.00135691
CC124_2d_s3_cell10.txt	2d	s3	0.000509708	0.000531127	0.00073086	0.00096952	0.000817159	0.00107102	0.000806829	0.00101507	0.000951913	0.000916385	0.000847196	0.00089197	0.000847519	0.000580397	0.000756804	0.000959829	0.000866324	0.000816707	0.00097782	0.000826059	0.00100144	0.000950285	0.00101359	0.00109919	0.000931854	0.000885388	0.00074882	0.000866117	0.000549816	0.000718256	0.000759783	0.000683328	0.000985385	0.00130017	0.00197277	0.00248612	0.00334769	0.0034689	0.00361702	0.00344066	0.00288973	0.00259683	0.0020603	0.00163246	0.00175937	0.00138607	0.00136857
CC124_2d_s3_cell11.txt	2d	s3	0.000743169	0.000684111	0.0009896	0.00114747	0.000769905	0.000963885	0.000833584	0.001072	0.000752998	0.000815599	0.000870326	0.000739262	0.000805876	0.000572938	0.000829786	0.000532151	0.000230202	0.000763709	0.000632723	0.000795758	0.00103296	0.000855653	0.00099168	0.000885094	0.000889852	0.000738784	0.000469038	0.000623736	0.000326764	0.000489746	0.000367562	0.000617524	0.000789933	0.00106689	0.00129267	0.00200666	0.00271433	0.00269737	0.00266288	0.0024886	0.00214919	0.0015035	0.0017384	0.00121154	0.00127006	0.00118114	0.000901975
CC124_2d_s3_cell12.txt	2d	s3	0.000697473	0.000609926	0.00089726	0.00110893	0.00125342	0.00116054	0.00104563	0.000819786	0.000721134	0.00123117	0.000694759	0.000724656	0.000837683	0.000726021	0.000459671	0.00038417	0.000655993	0.000570079	0.000495422	0.000724644	0.000594221	0.000685993	0.000749264	0.000510226	0.000494225	0.00060797	0.000146748	3.52881e-06	8.96867e-05	0.000347438	0.000284397	0.000597028	0.000742147	0.000850054	0.00144134	0.00219158	0.00314256	0.00325517	0.00318428	0.00305423	0.00265297	0.00225337	0.00173954	0.00167278	0.0014823	0.000833138	0.000823118
CC124_2d_s3_cell13.txt	2d	s3	0.00081072	0.00113986	0.0010339	0.00129945	0.00133772	0.00164831	0.00132493	0.00110286	0.000977226	0.00104707	0.000831947	0.000801019	0.00068956	0.000470192	0.000655032	0.000504187	0.00109005	0.000851359	0.000623774	0.000699555	0.000588481	0.000788872	0.000946593	0.000707621	0.000642522	0.000851695	0.000623947	0.000269781	4.99962e-06	0.00020693	0.000236931	3.76597e-05	0.00036636	0.000968903	0.00222043	0.00270515	0.00338145	0.00420163	0.0045902	0.00415662	0.0033973	0.00294329	0.00220326	0.00198854	0.00142305	0.00108963	0.00105574
CC124_2d_s3_cell14.txt	2d	s3	0.00047385	0.000467345	0.000745487	0.00120017	0.00106187	0.000836913	0.00105333	0.000699538	0.000823161	0.00102743	0.000836861	0.000767637	0.00070341	0.000657265	0.000674033	0.000626422	0.000393588	0.000550884	0.000583214	0.000921771	0.000896187	0.00102319	0.00134187	0.000871503	0.00108103	0.000923563	0.000839991	0.000694775	0.000936143	0.000819508	0.00104894	0.00104032	0.00115115	0.00155304	0.00222265	0.00244105	0.00321979	0.00373989	0.00359003	0.00342698	0.00270031	0.00222186	0.00205851	0.00164962	0.00164009	0.00168247	0.00151535
CC124_2d_s3_cell15.txt	2d	s3	5.46753e-07	0.000311548	0.000260867	0.000565743	0.000643308	0.000692517	0.000730907	0.000348862	0.000503659	0.000473389	0.00028941	0.000147863	0.000148086	1.78049e-05	0.000108581	4.09493e-06	0.000463857	0.000385667	0.000301528	0.000480663	0.000531983	0.000684859	0.000805393	0.000529388	0.00068225	0.000527044	0.000267893	0.000200606	0	0.000340296	8.757e-05	0.000426661	0.000401749	0.000981177	0.0016311	0.00242266	0.00384757	0.00436486	0.00446089	0.00424304	0.00347991	0.00283323	0.00226306	0.00188911	0.00146249	0.00149767	0.00103816
CC124_2d_s3_cell16.txt	2d	s3	0.000202206	0.000603102	0.000534025	0.000856291	0.000948718	0.00113788	0.00126493	0.00115843	0.000972248	0.00129687	0.00124845	0.000657856	0.000643026	0.000869775	0.000643447	0.000813468	0.00121975	0.00133358	0.001191	0.00175199	0.00144355	0.00130821	0.00161892	0.00160083	0.00140034	0.00137757	0.00115821	0.000742273	0.00113003	0.000879473	0.000914015	0.00145907	0.0014856	0.00204165	0.00237077	0.00352261	0.00460442	0.00547638	0.00550628	0.00524771	0.00475069	0.0039187	0.00354063	0.00279103	0.00238779	0.00228443	0.0020944
CC124_2d_s3_cell17.txt	2d	s3	0.000464446	0.000379311	0.000365319	0.000415444	0.00065988	0.000630026	0.000822856	0.000654828	0.000435437	0.000538348	0.00065636	0.000434696	0.000142024	0.000380951	0.000463525	0.00043507	0.000490885	0.000890958	0.000850283	0.000714646	0.00072121	0.00085708	0.000926953	0.000962931	0.000772562	0.000680615	0.000616747	0.000698563	0.000273235	0.000654695	0.000466312	0.00078606	0.000670381	0.0011641	0.00176949	0.00244724	0.0035313	0.00365597	0.00373421	0.00325646	0.00301206	0.0027484	0.00221602	0.00204152	0.00182662	0.00151702	0.00131884
CC124_2d_s3_cell18.txt	2d	s3	0.00106825	0.00169049	0.00101213	0.00150686	0.00170789	0.00181789	0.0017011	0.00167101	0.00160248	0.00176564	0.00143428	0.00104527	0.00116635	0.00121351	0.00119235	0.000879191	0.00135985	0.00109584	0.00131177	0.00150747	0.00137611	0.0018376	0.00142975	0.00112382	0.00121932	0.00119564	0.00103284	0.000119435	0.000850218	0.000788279	0.000735624	0.00107762	0.00118941	0.00165374	0.00270532	0.00349789	0.00450396	0.005266	0.00553719	0.00520791	0.00442563	0.00359412	0.00295046	0.00258471	0.00191287	0.001931	0.00187739
CC124_2d_s3_cell19.txt	2d	s3	0.000302685	1.26687e-05	0.000120595	0.00061153	0.000762762	0.000594489	0.000569665	0.000637393	0.000372583	0.000188981	0.0004349	0.000229241	0.000265078	5.83651e-06	0.000492694	0.000235205	0.000269492	0.000674853	0.000419599	0.0004698	0.000536247	0.000695099	0.000563952	0.000590841	0.000699403	0.000376643	0.00015155	8.99369e-06	0.000131541	5.77613e-06	0.000166571	0.000586605	0.00052758	0.000944661	0.00166577	0.00226984	0.00315187	0.00342846	0.0035106	0.00336277	0.00251336	0.00234727	0.00143945	0.00126837	0.00119648	0.000933131	0.00121237
CC124_2d_s3_cell20.txt	2d	s3	9.42767e-05	0.000423304	3.11526e-12	0.000527363	0.000652574	0.000310259	0.000687701	0.000958382	7.13178e-05	0.000490644	0.000512673	0.00031583	0.000203798	0.000231135	0.000382655	0.000307953	0.000487285	0.000353601	0.000631437	0.000319989	0.000833087	0.000797206	0.000789288	0.000655093	0.000167379	0.000740906	0.000820942	0.00037158	0.000379113	0.000484168	0.000656112	0.000775707	0.000526605	0.00125819	0.00211354	0.00291725	0.00392392	0.00457735	0.00446634	0.00427952	0.00310931	0.00313922	0.00222374	0.00218099	0.00138211	0.00126603	0.000965696
CC124_3d_s1_cell01.txt	3d	s1	0.000999147	0.000862714	0.00105629	0.00086403	0.00110589	0.000694853	0.000858702	0.00095403	0.000400999	0.000541004	0.000547066	0.000986572	0.000127094	0.000428656	0.00016789	0.000243024	3.2843e-05	0.000268553	0.00068607	0.000226893	0.000395128	0.000540135	5.46838e-05	0.000735521	0.000469513	0.000183228	0.00021905	0.000276692	5.11199e-06	0.000493142	0.000348463	0.000453512	0.000551611	0.00043188	0.000883212	0.00100333	0.00149355	0.0016315	0.00120126	0.00152409	0.000886513	0.000880478	0.0010325	0.00132609	0.000847347	0.000686028	0.000819014
CC124_3d_s1_cell02.txt	3d	s1	4.09499e-06	0.000173846	0.000191895	0.000372728	4.43326e-05	0.000509264	0.000488545	0.000345032	0.000350776	0.000486888	0.000136088	0.000301769	0.000219324	0.000247921	0.000317366	0.000204542	0.000198405	0.000617628	0.000403306	0.000729228	0.000536011	0.000559548	0.000610268	0.000635092	0.000469939	0.000310684	0.000306577	0.000296437	4.85813e-06	0.000275833	0.000518847	0.000578211	0.000680771	0.00101241	0.00121914	0.00221498	0.00299297	0.00326273	0.00343179	0.00308164	0.00263193	0.0024244	0.00167686	0.00181544	0.0015755	0.00133769	0.00136369
CC124_3d_s1_cell03.txt	3d	s1	0.00120756	0.00116932	0.001219	0.00120022	0.00120909	0.0012595	0.0012486	0.00120557	0.00127257	0.00120423	0.0012252	0.00124	0.0012261	0.00118797	0.00113803	0.00125154	0.00122976	0.0012719	0.0012294	0.00122441	0.00127943	0.00118306	0.00119998	0.00126566	0.00120231	0.00120125	0.0011305	0.00119316	0.00113505	0.00117793	0.00122547	0.00118184	0.00130864	0.00128608	0.00143351	0.00151949	0.001711	0.00185031	0.00179455	0.00176855	0.00163067	0.00152725	0.00149452	0.00148837	0.00141584	0.00140308	0.00139828
CC124_3d_s1_cell04.txt	3d	s1	0.000751532	0.00105043	0.00105959	0.0010739	0.0010053	0.00117966	0.000766257	0.000920519	0.000804631	0.00107426	0.000609084	0.000654978	0.000568586	0.000736505	0.000325862	0.000428608	0.000599226	0.000374834	0.000512346	0.000531579	0.000368773	0.000518504	0.000462753	0.00051631	0.000597518	0.000699571	0.000377959	0.000436439	0.000224396	8.18373e-05	0.000142048	0.000457495	0.00048079	0.000675367	0.00133701	0.00156439	0.00196409	0.00250011	0.00221213	0.00202515	0.00184492	0.00144986	0.000859396	0.00142535	0.000663191	0.0010497	0.000588965
CC124_3d_s1_cell05.txt	3d	s1	0.000709904	0.000701815	0.000846678	0.00114939	0.000717761	0.000803932	0.00102893	0.000852394	0.000906293	0.000926564	0.000685481	0.000749847	0.000388534	0.000300098	0	0.000181252	0.0004718	0.000584082	0.000591489	0.000394231	0.000530163	0.000636508	0.000718164	0.000532664	0.000204587	0.0004026	0.000286309	1.4293e-05	5.26633e-12	8.19491e-05	6.81136e-05	0.000329148	0.000744711	0.000894917	0.00174288	0.00222934	0.0031442	0.00372321	0.00373504	0.00351599	0.00267803	0.00215558	0.00156583	0.00146842	0.000981107	0.000973678	0.000844665
CC124_3d_s1_cell06.txt	3d	s1	0.0011509	0.00123224	0.00115792	0.00140174	0.00114857	0.00130708	0.00119735	0.00124681	0.00114297	0.00113883	0.000942259	0.00120303	0.000974569	0.000897092	0.000830793	0.00107898	0.000840119	0.00106529	0.000990876	0.00080457	0.00102254	0.000876622	0.00095261	0.00101547	0.000793909	0.000824843	0.000704772	0.000634479	0.000714729	0.000764804	0.000781275	0.000657726	0.00102267	0.00115047	0.00146712	0.00170871	0.00217423	0.002175	0.0023286	0.00216568	0.00181832	0.0016341	0.00153605	0.00135289	0.001279	0.00117667	0.00107698
CC124_3d_s1_cell07.txt	3d	s1	0.000970503	0.00124006	0.000928728	0.00147162	0.00117276	0.00111881	0.00152628	0.00103686	0.00132962	0.00102952	0.000898211	0.00117664	0.00108579	0.00110154	0.000832765	0.000580052	0.000576635	0.000800829	0.000862404	0.000834927	0.00098317	0.000634546	0.000518709	0.000505893	0.000595	0.00044408	0.000630881	4.85887e-05	0.000409486	9.57037e-05	0.000519795	0.000251843	0.000612137	0.000918469	0.0011901	0.0017929	0.00231638	0.00236926	0.00217936	0.00260621	0.00199108	0.00203798	0.00153252	0.00124862	0.00121843	0.00107791	0.00112267
CC124_3d_s1_cell08.txt	3d	s1	0.000946653	0.0010913	0.00107796	0.00119204	0.00102628	0.00137627	0.00130013	0.00128882	0.00136191	0.00141825	0.00104023	0.00101986	0.00103424	0.000967528	0.00103362	0.00117458	0.000834201	0.00101142	0.000894929	0.000930938	0.00129185	0.00125631	0.00108313	0.00116536	0.000982536	0.00083522	0.00108281	0.000768459	0.000515112	0.00073323	0.000865711	0.00097291	0.000873702	0.00126882	0.00176582	0.00232181	0.00321518	0.00378009	0.0036531	0.00339106	0.00306325	0.00230917	0.00206839	0.00215513	0.00175429	0.00160517	0.0013661
CC124_3d_s1_cell09.txt	3d	s1	0.00134258	0.00152426	0.00128615	0.00131416	0.0012384	0.0012674	0.00132219	0.00111463	0.00141224	0.00110181	0.000923201	0.00135664	0.000996366	0.000789963	0.000636826	0.000799295	0.000619084	0.000893054	0.00111719	0.000506826	0.000625961	0.000622421	0.000779457	0.000938573	0.000616912	0.000219074	0.000274841	0.000586494	0.000269635	0.000554549	0.000496135	3.13328e-06	0.000369005	0.000580811	0.00113415	0.00110441	0.00190927	0.00227206	0.00207356	0.0021255	0.00156517	0.00116471	0.000930026	0.000933463	0.000751745	0.000658919	0.000676961
CC124_3d_s1_cell10.txt	3d	s1	0.00105371	0.00108552	0.00110496	0.00113214	0.00108863	0.00122044	0.0013102	0.00115081	0.00127785	0.00112706	0.00116934	0.00118693	0.00097907	0.00111221	0.00103329	0.00106962	0.00111662	0.00115761	0.00117946	0.00121166	0.00139605	0.00124768	0.00128014	0.00120098	0.00121464	0.00114446	0.00111109	0.00117425	0.00117911	0.00100552	0.00117704	0.00111253	0.00134491	0.00135908	0.00157316	0.00207537	0.00229721	0.00255458	0.00253251	0.00243751	0.0021179	0.00184642	0.00173706	0.00166785	0.0014096	0.00149029	0.001344
CC124_3d_s1_cell11.txt	3d	s1	0.000225591	0.000491483	4.49508e-05	0.00063908	0.000147723	0.000527781	0.000855203	0.000524953	0.000581403	0.000399577	2.5129e-05	0.000621376	0.000684716	0.000418539	0.000275894	0.000318165	0.000577028	0.00030878	0.00109368	0.00104044	0.000771587	0.000729552	0.00107318	0.00084521	0.000749025	0.00066811	0.000265055	0.000103696	0.000514799	8.50049e-06	0.000424485	0.000909167	0.000855953	0.00130169	0.00228845	0.00376064	0.0052085	0.00566524	0.00596694	0.00502939	0.00436195	0.00363101	0.00333013	0.00289376	0.00243663	0.00207287	0.00152641
CC124_3d_s1_cell12.txt	3d	s1	0.00148575	0.00169914	0.00155703	0.00158517	0.00144929	0.00161195	0.00194611	0.00147171	0.00123747	0.00148829	0.00102217	0.00126629	0.000939058	0.000663152	0.000604506	0.00069532	0.000720981	0.000595019	0.00131435	0.00110565	0.000784142	0.00106046	0.000620327	0.000794298	0.000485894	8.53153e-05	0.000823873	8.25828e-05	1.28383e-06	0.00023804	0.000392604	0.000623739	0.00069729	0.000793332	0.00168004	0.00193993	0.00288135	0.00353078	0.00319166	0.00320675	0.00248868	0.00171005	0.00145095	0.00143263	0.0018862	0.0016177	0.00102387
CC124_3d_s1_cell13.txt	3d	s1	0.00100111	0.00131828	0.00106997	0.000953579	0.000936379	0.00128813	0.00154152	0.000846509	0.000871998	0.000977101	0.000793172	0.00123119	0.000769919	0.000834702	0.000355909	0.000582569	0.000560662	0.000901718	0.00087171	0.000708144	0.000971715	0.000901551	0.000826849	0.000621365	0.000691494	0.000703507	0.000533574	4.29912e-12	0.000159006	0.000372604	0.000353697	0.00031092	0.000161212	0.000928846	0.0016247	0.00275062	0.00325461	0.00439723	0.00421736	0.00400346	0.00345268	0.00255891	0.00203751	0.0017963	0.00116076	0.00102306	0.000891309
CC124_3d_s1_cell14.txt	3d	s1	0.000980897	0.000864719	0.00109114	0.00122056	0.00107424	0.00122047	0.00111573	0.000831299	0.00107301	0.00099598	0.0010372	0.00108601	0.000805038	0.000962249	0.000730976	0.000784056	0.000761115	0.000888407	0.000957608	0.000729567	0.000861778	0.000780274	0.000761191	0.000897015	0.000669591	0.000514186	0.000294105	0.000241934	0.00061768	0.00055614	0.000561517	0.000661183	0.000618217	0.000800685	0.00134745	0.00159137	0.00224738	0.00274916	0.00259872	0.00248881	0.00198462	0.00167615	0.00140505	0.00139167	0.00122045	0.00107469	0.00104905
CC124_3d_s1_cell15.txt	3d	s1	0.000720877	0.000882815	0.000758865	0.000895219	0.000780401	0.001119	0.00106139	0.000971575	0.0007884	0.000795238	0.000327022	0.00125029	0.000718555	0.000577853	0.000597693	0.000267606	0.000704143	0.000476502	0.000528743	0.000240097	0.000366018	0.000545809	0.000496818	0.000511099	0.000585537	0.000241748	0.000381034	0.000171164	0.000203893	0.000390847	0.000492587	0.000220403	0.000501088	0.000438593	0.000694997	0.000754856	0.00121896	0.00145669	0.00131575	0.00122399	0.000963126	0.000879999	0.000608602	0.000597938	0.000221264	0.000520649	0.000496882
CC124_3d_s1_cell16.txt	3d	s1	0.000660204	0.000704029	0.000611699	0.000744235	0.000891083	0.00111743	0.00121856	0.000788474	0.00110835	0.00070145	0.000792526	0.000857398	0.000664413	0.000755675	0.000580825	0.00047852	0.000675857	0.000602381	0.00086363	0.000642108	0.000862689	0.000661391	0.000898384	0.000879211	0.000719119	0.000589174	0.000637404	0.000512209	0.000472432	0.000513391	0.000635069	0.000493748	0.000796207	0.000847623	0.0013441	0.00201892	0.00253341	0.00303552	0.00294805	0.00273179	0.00218404	0.00196537	0.00182822	0.00165862	0.00144258	0.00119067	0.00133111
CC124_3d_s1_cell17.txt	3d	s1	0.000689739	0.000380796	0.000759366	0.000752915	0.000620028	0.000641494	0.000908043	0.000394698	0.000658819	0.000356729	0.000602218	0.00080973	0.000568344	0.00056111	0.000276033	0.000541571	0.000333138	0.000490882	0.000781926	0.000745892	0.000837303	0.000615818	0.000752225	0.000323786	0.00046107	0.000305274	0.000343871	4.70527e-12	4.62882e-05	0.000226098	0.000159953	7.70318e-05	0.000562302	0.000718877	0.00128335	0.00189461	0.00307143	0.0037042	0.0037246	0.00306214	0.00264862	0.00224079	0.00176016	0.00180027	0.00113562	0.00117823	0.000928904
CC124_3d_s1_cell18.txt	3d	s1	0.00113682	0.00136712	0.00123236	0.0013085	0.00121847	0.00138611	0.00137292	0.00123463	0.00118181	0.00124369	0.00120706	0.00131979	0.00118946	0.0011363	0.00110376	0.00106887	0.00112836	0.0011827	0.00106208	0.00119479	0.00117732	0.00111183	0.00112483	0.0012212	0.00109166	0.000992551	0.00109353	0.00109307	0.00109991	0.000979316	0.00120541	0.00102642	0.00104669	0.00140784	0.00142578	0.0015784	0.0017938	0.00188401	0.00188867	0.00186954	0.00171771	0.00149987	0.00143464	0.00154138	0.00135499	0.00144502	0.0012621
CC124_3d_s1_cell19.txt	3d	s1	0.000940951	0.0010406	0.000982086	0.00111413	0.00108452	0.00108635	0.00121555	0.00114307	0.000941439	0.000880908	0.000923773	0.000935267	0.000668652	0.000742598	0.000607635	0.000594527	0.000704689	0.000604278	0.000725895	0.000795545	0.00085141	0.000726549	0.000893872	0.000692936	0.000501133	0.000552682	0.0003469	8.54603e-05	0.000314591	0.000252147	0.000368918	0.000335641	0.000349031	0.000904912	0.00158502	0.0022379	0.00274767	0.0033453	0.00333871	0.00312372	0.00251886	0.00215935	0.00165561	0.00147739	0.00116554	0.00101973	0.000935941
CC124_3d_s1_cell20.txt	3d	s1	0.000967681	0.0011896	0.00117633	0.00112635	0.00121925	0.00125016	0.00116744	0.00112133	0.00120655	0.001141	0.00104506	0.0011637	0.000961405	0.000987196	0.000878668	0.000859174	0.000877676	0.000961683	0.00110664	0.00098454	0.00107401	0.000894405	0.00106231	0.00108677	0.000992968	0.000988034	0.000802889	0.000814559	0.000767186	0.000866454	0.000854463	0.000926008	0.00104276	0.0011141	0.00143856	0.00161367	0.00204733	0.00197021	0.00219384	0.00210623	0.00159736	0.00158581	0.00127846	0.00150411	0.0012069	0.00140896	0.00121194
CC124_3d_s2_cell01.txt	3d	s2	0.000149954	0.000152654	0.000355374	0.000443001	0.00102973	0.000768824	0.000919314	0.000856612	0.000927026	0.00080596	0.000610672	0.000559272	0.000491103	0.000527073	0.000507074	0.000546177	0.000760553	0.000587615	0.000515008	0.000715244	0.00123027	0.000693657	0.00103406	0.0013395	0.000592209	0.000563845	0.000522582	0.000499437	0.000434405	0.000584266	0.000825733	0.000743404	0.000958754	0.00156153	0.00240619	0.00338242	0.00443897	0.00521696	0.00529879	0.00440727	0.00401733	0.00311981	0.00286758	0.00203374	0.00206858	0.00164418	0.001597
CC124_3d_s2_cell02.txt	3d	s2	0.000127257	0.000941267	0.000664945	0.000548244	0.00097489	0.00083002	0.000580151	0.000900796	0.000783922	0.000270505	0.000442891	0.000561268	0.00076698	0.000222037	0.000565024	0.000549311	0.000500095	0.000543558	0.000578677	0.000896115	0.000889152	0.00104902	0.00129024	0.00086566	0.00062971	0.000866199	0.000130843	0.000386298	4.40608e-05	0.00016003	0.000175087	0.000654147	0.000369486	0.00098953	0.0019271	0.00293274	0.0039697	0.00464806	0.00445544	0.0038655	0.00322365	0.00256954	0.00256773	0.00194961	0.00192082	0.00136453	0.00141293
CC124_3d_s2_cell03.txt	3d	s2	0.00101955	0.00110984	0.00116173	0.00124128	0.00131099	0.00127469	0.00133507	0.00134267	0.00125864	0.00134686	0.00116928	0.00127195	0.0012034	0.00117949	0.00128622	0.0012245	0.0013318	0.00121992	0.00132273	0.00139159	0.00130662	0.00130989	0.0013364	0.00129018	0.00124045	0.00125749	0.00119271	0.00117877	0.00119942	0.00122825	0.00128059	0.00127536	0.00126136	0.0014042	0.00154115	0.00191897	0.00215567	0.00224231	0.0024307	0.00215839	0.00206178	0.00185412	0.00183326	0.00161386	0.00162245	0.00152815	0.00147113
CC124_3d_s2_cell04.txt	3d	s2	0.00110743	0.00106652	0.00117629	0.00103147	0.00110091	0.00102903	0.00119924	0.00103164	0.000889963	0.000870127	0.000839086	0.000852859	0.000955955	0.000669442	0.000687779	0.000700951	0.000701063	0.000574539	0.000629606	0.00055898	0.000640493	0.000737877	0.000650369	0.000487034	0.000365839	0.000224088	0.000292203	8.79253e-05	0.000176188	2.67498e-11	0.000118719	0.000161588	0.000415139	0.000437682	0.000815856	0.00127582	0.00170778	0.0017588	0.00186319	0.00170216	0.00145073	0.000958314	0.00093586	0.000596726	0.000689238	0.000696494	0.000456056
CC124_3d_s2_cell05.txt	3d	s2	0.00112422	0.00128758	0.00141888	0.00118161	0.00141089	0.00133427	0.00146547	0.00139438	0.00118883	0.0011039	0.00114743	0.0010584	0.00111325	0.000879988	0.00105332	0.00105824	0.00092784	0.000888065	0.00115686	0.00103	0.00114455	0.000990698	0.00116914	0.00112677	0.000835242	0.000903557	0.000868334	0.000647957	0.00081402	0.000869925	0.000866102	0.000802384	0.000922686	0.00114877	0.00155908	0.00199701	0.00231782	0.00258152	0.00301395	0.00258138	0.002368	0.00198509	0.00180033	0.00171998	0.00151804	0.0013207	0.0013086
CC124_3d_s2_cell06.txt	3d	s2	0.000209223	0.000707373	0.000472602	0.000714433	0.000967628	0.000686414	0.00120272	0.00110887	0.000618162	0.00066587	0.000551122	0.000668291	0.000756117	0.000503412	0.000643971	0.000620331	0.000438178	0.00037941	0.000853613	0.00129066	0.00107994	0.000893864	0.00130912	0.000490175	0.000378163	0.000428164	0.000291576	1.09305e-13	8.16107e-05	0.00020366	0.000420666	0.00050471	0.000779963	0.00151145	0.00237063	0.00345399	0.00563106	0.00590527	0.00618404	0.00547452	0.00448121	0.00349602	0.00318018	0.00262112	0.00198655	0.00234462	0.00166333
CC124_3d_s2_cell07.txt	3d	s2	0.000604479	0.000848715	0.000491733	0.000447998	0.00130377	0.000540578	0.00096543	0.000834804	0.000737555	0.000584192	0.000716175	0.000966026	0.000379571	0.000640155	0.000773163	0.000423124	0.000492278	0.000411455	0.000559475	0.000700953	0.00078055	0.00120331	0.00081118	0.000831285	0.000525026	0.000386986	0.000287902	0.000529588	2.59473e-05	4.346e-06	0.000348276	0.000234259	0.000675892	0.00128336	0.00164896	0.00284099	0.00387057	0.00468769	0.00452269	0.00369233	0.00335266	0.00268791	0.00190163	0.00189103	0.00105933	0.00164802	0.00149382
CC124_3d_s2_cell08.txt	3d	s2	0.000124156	0.000461626	3.30775e-05	0.000429505	0.000851001	0.000320962	0.000634076	0.000305807	0.000452329	0.000535173	0.000576583	0.000503908	0.000331243	0.000217998	0.000518975	0.00053664	0.000435498	0.000240506	0.000667713	0.00056039	0.000674643	0.000945128	0.00095288	0.000669223	0.000258987	0.000484574	0.000147994	0.000169012	0.000135283	0.000239666	0.000305607	0.000529025	0.000698051	0.000894194	0.00154081	0.0027858	0.00341213	0.00399566	0.00419448	0.00374854	0.00302586	0.00224003	0.00229176	0.00175919	0.0014091	0.0012887	0.00148474
CC124_3d_s2_cell09.txt	3d	s2	0.000794366	0.00122935	0.001039	0.00115052	0.00111818	0.00106568	0.00102738	0.00131896	0.00092205	0.000485176	0.00097375	0.000472705	0.000709792	0.000705709	0.000627837	0.000650374	0.000515631	0.000368176	0.000922177	0.000477646	0.0008598	0.00076282	0.000777215	0.000853037	0.000596818	0.000522906	0.000300457	4.63537e-05	6.7447e-05	0.000126756	2.3147e-12	0.000485524	0.000581965	0.000913604	0.00209619	0.00281922	0.00394912	0.00418766	0.00429066	0.00378075	0.0031481	0.00253183	0.00236385	0.0020658	0.00139266	0.00140206	0.00141364
CC124_3d_s2_cell10.txt	3d	s2	0.000683773	0.000843288	0.000948059	0.00105757	0.0010908	0.000879923	0.00115164	0.00103707	0.000854563	0.000912347	0.000934375	0.000932965	0.000715685	0.000743437	0.000812899	0.000780335	0.000898209	0.000846882	0.000853815	0.00084284	0.000873199	0.00102632	0.000859603	0.000967839	0.00071855	0.000708064	0.000629558	0.000500745	0.000607135	0.000411805	0.000743998	0.000706014	0.000875803	0.00124006	0.00196415	0.00254077	0.00325799	0.00361634	0.00368169	0.00330226	0.00274575	0.0023032	0.00210101	0.00168279	0.00143532	0.00142555	0.00126921
CC124_3d_s2_cell11.txt	3d	s2	0.00105708	0.00109472	0.00115563	0.00110056	0.00124214	0.00122936	0.00128832	0.00132246	0.00117012	0.0012579	0.00115845	0.00117036	0.00121007	0.00121447	0.00118348	0.00119518	0.00120178	0.0011642	0.00123122	0.00125336	0.00134208	0.00139911	0.00134511	0.00134203	0.00119421	0.00117867	0.00113476	0.00106363	0.00109799	0.00112855	0.00120698	0.00121218	0.00128793	0.0014211	0.0016715	0.00201667	0.0022021	0.00248698	0.00256493	0.00243314	0.00221999	0.0020457	0.00184067	0.00172048	0.0016568	0.00160052	0.00152374
CC124_3d_s2_cell12.txt	3d	s2	0.000816696	0.00116413	0.00102585	0.00078689	0.00121877	0.000944031	0.00116379	0.00114956	0.00111561	0.000853772	0.00056508	0.000700054	0.00077043	0.000659731	0.000662171	0.000668232	0.00069483	0.000613647	0.000634647	0.000650924	0.000595995	0.000343677	0.000456549	0.000601641	0.000448007	0.000267066	0.000330168	0.000590346	0.000153357	0.000507216	0.00081982	0.00050179	0.000607983	0.00033004	0.000718979	0.000574952	0.00114412	0.00107779	0.000750896	0.000904324	0.000785349	0.000674269	0.000535885	0.00049557	0.000396795	0.000640319	0.000666809
CC124_3d_s2_cell13.txt	3d	s2	0.00113056	0.000929029	0.00113019	0.000973679	0.00131474	0.00109854	0.00138697	0.00107393	0.000829429	0.000770185	0.000648791	0.000898006	0.000837182	0.000702417	0.000794442	0.000779432	0.000751271	0.000509701	0.00076703	0.000512387	0.000617601	0.000496915	0.000757662	0.000585052	0.000271391	0.000468699	0.000207356	7.99981e-05	0.00017164	4.26926e-06	0.000206985	0.000265817	0.000353564	0.000550053	0.00079207	0.00106743	0.00129071	0.00172667	0.00173131	0.00155668	0.00129825	0.00110683	0.000928903	0.000475612	0.000693509	0.000606277	0.000517112
CC124_3d_s2_cell14.txt	3d	s2	0.000820887	0.000949729	0.000841157	0.000931491	0.00152501	0.00111161	0.00118761	0.00152333	0.00102087	0.00106331	0.000845677	0.000699397	0.000539753	0.000662456	0.000827097	0.000503487	0.000484538	0.000584311	0.0010131	0.00110538	0.000832874	0.00123798	0.000765486	0.000659388	0.000581994	0.00052486	8.31087e-05	0.000397117	0.00018855	0.000279575	0.000311557	0.000182246	0.000690325	0.000968421	0.00146605	0.00229027	0.00368697	0.00403382	0.00412914	0.00418661	0.00340218	0.00258784	0.00255548	0.0018685	0.00156055	0.00163961	0.00105532
CC124_3d_s2_cell15.txt	3d	s2	0.000288542	0.000368621	0.000410432	0.000429192	0.000578832	0.000743546	0.000755665	0.000837642	0.000746692	0.000605865	0.000575362	0.000463006	0.000484873	0.000457991	0.000534578	0.000524306	0.000703796	0.00082683	0.000655878	0.000680958	0.000813086	0.000910955	0.000887303	0.000883694	0.000490647	0.000438031	0.000402161	0.00057203	0.000413638	0.000385373	0.000509298	0.000625842	0.000866884	0.000962794	0.0016688	0.0023259	0.00282806	0.00328805	0.00359336	0.00298803	0.0025467	0.00215096	0.00196579	0.00160783	0.00149831	0.00131491	0.00110016
CC124_3d_s2_cell16.txt	3d	s2	1.18987e-06	4.84713e-06	0.000314671	0.00050434	0.00077292	0.000521353	0.00080719	0.000506321	0.000335193	0.000396664	0.000542889	0.000442092	0.000357836	0.00020034	0.000223834	0.00039494	0.000392872	0.000598974	0.000539223	0.000480291	0.00089455	0.00112903	0.0010195	0.0008768	0.000174854	0.000299479	7.34742e-05	0.000111888	3.1063e-06	0.000282964	0.000317756	0.000372509	0.000262245	0.000880307	0.00204212	0.00318017	0.00411506	0.0047788	0.00476371	0.00438749	0.00339963	0.00241187	0.00242741	0.00191513	0.00164824	0.00163716	0.0015507
CC124_3d_s2_cell17.txt	3d	s2	0.000956431	0.00108009	0.00118231	0.00112618	0.00119873	0.00128497	0.00125659	0.00131342	0.00127014	0.00116745	0.00122843	0.00118595	0.00116664	0.00112192	0.0011689	0.00115597	0.00122878	0.00123265	0.00121128	0.00121267	0.00129801	0.00135456	0.00136465	0.00136564	0.0012261	0.00124474	0.00113406	0.00114008	0.0010413	0.00114882	0.00115936	0.00121779	0.00138557	0.00148712	0.0018435	0.00213721	0.00267414	0.00287239	0.00288073	0.00270657	0.00257691	0.00218364	0.00203267	0.0019038	0.00178145	0.00168259	0.00160634
CC124_3d_s2_cell18.txt	3d	s2	3.05085e-06	0.000150316	0.000249617	0.000327932	0.000326638	0.000279951	0.000769193	0.000521737	0.000690666	0.000200885	0.000352318	0.00047472	0.000369878	0.000169673	0.000264456	0.000235764	0.000384192	0.000368065	0.000495558	0.000754225	0.00104471	0.000524822	0.000987069	0.00113457	0.000596017	0.000438909	0.000319547	0.000411389	0.000132276	0.000129551	0.000453741	0.000477383	0.000780459	0.00125857	0.00223404	0.00316648	0.00419851	0.00485593	0.0048245	0.00430833	0.00392581	0.00311614	0.00275201	0.0022265	0.00194461	0.0020165	0.00149691
CC124_3d_s2_cell19.txt	3d	s2	0.000294039	0.00101111	0.00088118	0.000945643	0.000780388	0.00102184	0.00130038	0.00114824	0.000779528	0.000715464	0.00062589	0.000602311	0.000979027	0.000512915	0.000685744	0.000553787	0.000647724	0.000629086	0.000870773	0.000413116	0.00125718	0.00107876	0.000915535	0.000907773	0.000605185	0.000504736	3.66582e-06	0.00022614	0.00026354	0.000595497	0.000424506	0.000313832	0.000557281	0.000864755	0.00156932	0.00246383	0.00334284	0.0041482	0.00375483	0.00375215	0.00299059	0.00235499	0.00207401	0.00171432	0.00138975	0.00154715	0.00122245
CC124_3d_s2_cell20.txt	3d	s2	0.000773292	0.000581767	0.000993432	0.00111597	0.000840807	0.00106158	0.000815243	0.000918258	0.000825679	0.000900425	0.000810755	0.000568767	0.00060795	0.000507263	0.000475543	0.000601044	0.000667587	0.000201833	0.000741776	0.000568395	0.000691051	0.0005689	0.000897042	0.000892479	0.000483347	0.000601201	0.000310871	5.44285e-06	0.000196379	0.000147541	0.000251512	0.000264158	0.000375305	0.000772477	0.00142383	0.0023936	0.00323096	0.00377746	0.00391519	0.0035557	0.00253559	0.00237437	0.00186392	0.00113141	0.00110145	0.00107772	0.000923215
CC124_3d_s3_cell01.txt	3d	s3	0.00121154	0.00129286	0.00108892	0.00130511	0.00114531	0.000970738	0.00116575	0.0011718	0.00124996	0.00131544	0.000956795	0.00109663	0.000952209	0.000967461	0.000532265	0.000909089	0.000576846	0.000744229	0.000600306	0.00110792	0.000944419	0.00082049	0.00104528	0.000523201	0.000748271	0.000884696	0.000545417	0.000827984	0.000477221	0.00058967	9.39975e-05	0.000750684	0.000627508	0.000727244	0.00136206	0.00174018	0.00226908	0.00241995	0.00257825	0.00234694	0.00181015	0.0015035	0.0013535	0.00122189	0.000899255	0.000793476	0.000744189
CC124_3d_s3_cell02.txt	3d	s3	0.00121835	0.001196	0.00111304	0.00105659	0.00121344	0.00133561	0.00136294	0.00101979	0.00119167	0.00110046	0.000870847	0.00101191	0.000935921	0.000946789	0.000858777	0.000699985	0.00082885	0.000750717	0.000907652	0.00100737	0.0011829	0.00114478	0.000927348	0.000831365	0.00109967	0.000738959	0.000742981	0.000809747	0.000494421	0.000312946	0.000565569	0.000886339	0.000688077	0.000977136	0.00164188	0.00219514	0.00249717	0.00332733	0.00307507	0.00323132	0.00286784	0.0022083	0.00197866	0.00168667	0.00141359	0.00140932	0.00136058
CC124_3d_s3_cell03.txt	3d	s3	0.000479081	0.000468632	0.00086782	0.000697541	0.000612855	0.000661748	0.000705239	0.000478866	0.000769032	0.000526064	0.000864592	0.000547549	0.000574556	0.000424632	0.000186466	0.000548447	0.00040899	0.000745147	0.000392477	0.000329194	0.000593705	0.00057354	0.000588097	0.000453941	0.000678328	0.000621087	0.000429578	0.000427624	0.000589852	0.000587799	0.000282953	0.00114844	0.000643554	0.000764512	0.00162537	0.00230988	0.00253797	0.00308464	0.00345496	0.00297779	0.00215061	0.00185318	0.00163827	0.00177712	0.00123378	0.00110216	0.00162204
CC124_3d_s3_cell04.txt	3d	s3	0.000848994	0.000624973	0.000996207	0.000830948	0.000747732	0.00104779	0.001096	0.000695855	0.000770071	0.000576891	0.000634355	0.000389486	0.000565287	0.00049612	0.000483694	0.000476141	0.000430186	0.000637183	0.000694124	0.000747954	0.000593649	0.000665536	0.000564056	0.00049821	0.000504095	0.000279944	0.000210219	0.000296447	0.000115113	0.000157945	7.24534e-08	0.00033285	0.000279509	0.000681768	0.00102178	0.0017424	0.0023051	0.00282372	0.0029699	0.00258897	0.0022473	0.00158966	0.00137161	0.00116403	0.00106785	0.000864799	0.000760827
CC124_3d_s3_cell05.txt	3d	s3	0.000810853	0.00106232	0.0011402	0.00106113	0.0007922	0.000962091	0.000863425	0.000797991	0.0010953	0.00110337	0.000667727	0.000875283	0.000732348	0.000775698	0.000544014	0.000638442	0.000449536	0.000377683	0.000687196	0.00100883	0.000393049	0.000498251	0.000521398	0.000381676	0.000642736	0.000868856	0.000606533	0.00057913	0.000564864	0.000509811	0.000367199	0.000863163	0.000781737	0.000564058	0.000928084	0.00109752	0.00127525	0.00145036	0.00119688	0.00117268	0.001286	0.00125902	0.00105052	0.00129358	0.000845881	0.000939872	0.0011059
CC124_3d_s3_cell06.txt	3d	s3	2.39734e-06	0.000313835	0.000224586	0.000213737	0.00071376	0.00102587	0.000504562	0.000610257	0.00112917	0.00115597	0.000450331	0.000442916	0.000354792	0.000666111	0.000281539	0.000255827	0.000289085	0.000693395	0.000922573	0.00128464	0.000955997	0.000885289	0.000808367	0.000927682	0.00121807	0.000782594	0.000884937	0.000678233	0.000663464	0.000137214	0.000468168	0.000621367	0.00123717	0.00141676	0.00241541	0.00373297	0.00446032	0.00539996	0.00591152	0.0050112	0.00438272	0.00293996	0.00300484	0.00221215	0.00194492	0.00210438	0.00192131
CC124_3d_s3_cell07.txt	3d	s3	0.0011938	0.00147922	0.00122585	0.00162954	0.00146472	0.00130965	0.00168344	0.00153652	0.00145646	0.00135156	0.00125086	0.00117635	0.00127567	0.00122169	0.000741715	0.000993099	0.000954791	0.000871965	0.00119117	0.00129258	0.00108913	0.00101541	0.00118155	0.000898819	0.000922	0.000738438	0.000601962	0.000735879	0.000547742	0.000373798	0.000198679	0.000766296	0.00103972	0.00132579	0.00218607	0.00298134	0.00363002	0.0037672	0.00408933	0.00356501	0.00307929	0.00257143	0.00214147	0.00184718	0.0015372	0.00135191	0.0016313
CC124_3d_s3_cell08.txt	3d	s3	0.000555041	0.000883839	0.000817222	0.000727708	0.000496072	0.000844888	0.00110352	0.000751722	0.000710729	0.000661105	0.000630712	0.000729138	0.000415946	0.000526405	0.000704369	0.000465003	0.000465184	0.000522321	0.000809761	0.000565041	0.000413293	0.000512345	0.000578712	0.000381898	0.000391319	0.000387583	0.000340635	0.00048886	8.01768e-05	0.000323732	0.000238916	0.000604988	0.000315688	0.000882692	0.00129365	0.00223277	0.00266708	0.00302877	0.0030944	0.00281292	0.00248612	0.00191409	0.00150535	0.00129707	0.00123999	0.000934985	0.000829702
CC124_3d_s3_cell09.txt	3d	s3	1.4749e-11	0.000491222	0.000427165	0.00050268	0.000597167	0.00107137	0.00115553	0.000643973	0.000923768	0.000705213	0.000487378	0.0010643	0.000875598	0.000751832	0.000625411	0.00039114	0.00043221	0.000939951	0.00132811	0.00120672	0.00100306	0.000720563	0.000701666	0.000519355	0.00106814	0.0009641	0.000632425	0.000883092	0.000454559	0.000313938	0.000269362	0.000773989	0.000832258	0.00170729	0.00264157	0.00337305	0.0043144	0.0049188	0.00512827	0.00494833	0.00474987	0.003215	0.00269684	0.00249926	0.00210071	0.00146024	0.00162558
CC124_3d_s3_cell10.txt	3d	s3	0.00161772	0.00161799	0.00143379	0.00149215	0.00121021	0.00142701	0.00141941	0.00145719	0.00134041	0.0012784	0.0009662	0.00115245	0.000981433	0.00104891	0.000542162	0.000652975	0.000471162	0.000992665	0.000563619	0.000969676	0.000800663	0.00078351	0.000844225	0.000740845	0.000758277	0.000795291	0.000517532	0.00063318	0.000147973	6.27744e-06	9.10395e-12	0.000627457	0.00065589	0.000914188	0.00159227	0.00236625	0.00305268	0.0040367	0.00411573	0.00344089	0.00312576	0.00155296	0.00156824	0.00136605	0.000995292	0.000863582	0.000838128
CC124_3d_s3_cell11.txt	3d	s3	0.00126941	0.00175117	0.00178812	0.00136327	0.00128469	0.00175923	0.00146497	0.00125866	0.00171472	0.00141481	0.00115958	0.00117433	0.00104765	0.00108189	0.000770882	0.00106217	0.00103545	0.00113178	0.00104976	0.000916154	0.000931915	0.00132501	0.000930891	0.000420146	0.00120002	0.000689392	0.000490883	0.000585992	1.3978e-11	0.000490034	0.000132543	0.000349642	0.000417208	0.000765355	0.00157393	0.0022709	0.00323172	0.00354309	0.0036	0.00298309	0.00219902	0.00204258	0.00135574	0.00154736	0.00110319	0.000713807	0.000907348
CC124_3d_s3_cell12.txt	3d	s3	0.000429662	0.000721661	0.000737382	0.000867397	0.000810991	0.00105335	0.000999118	0.000916912	0.00112694	0.000784728	0.000725602	0.000911765	0.000843313	0.000777217	0.000761612	0.000712952	0.00075294	0.000885984	0.00110709	0.00122158	0.0013565	0.0012353	0.00129107	0.00103271	0.00123646	0.00112146	0.000877515	0.000785479	0.000792467	0.000551544	0.000770256	0.00109157	0.000992748	0.00151772	0.00214659	0.00297637	0.003759	0.00466433	0.00484445	0.00450295	0.00416958	0.00341731	0.00290207	0.00281228	0.00208845	0.00200031	0.00179599
CC124_3d_s3_cell13.txt	3d	s3	0.000997621	0.000967101	0.000889389	0.000737539	0.000888508	0.00106344	0.0010557	0.00084228	0.000960602	0.00082496	0.000875582	0.000860869	0.000739956	0.00077534	0.000556015	0.000969867	0.000791269	0.000992886	0.00107303	0.00107862	0.0010958	0.00131065	0.00100132	0.000913285	0.000979148	0.00106117	0.00081493	0.000804669	0.000935756	0.000455055	0.000515675	0.000962611	0.00105254	0.00119104	0.00135782	0.001826	0.00278888	0.00312698	0.00329232	0.00304224	0.00288435	0.00223111	0.00202157	0.00175694	0.00155981	0.00121812	0.00123657
CC124_3d_s3_cell14.txt	3d	s3	0.000457257	0.000458546	0.00049406	0.0005586	0.000646018	0.000774758	0.000671329	0.000701654	0.000985341	0.000894336	0.000748217	0.000804651	0.000580007	0.000272363	0.000228034	0.000296913	0.000357035	0.000487113	0.000790692	0.000993089	0.000941368	0.000837178	0.000799643	0.000614146	0.00105104	0.000409815	0.000665902	0.000559637	1.09223e-12	0.000305316	0.000272146	0.00115334	0.000761391	0.00138901	0.00221591	0.00289039	0.00353181	0.00422079	0.00435171	0.00416214	0.00332232	0.00278986	0.00234135	0.00236568	0.00175985	0.00142854	0.00146201
CC124_3d_s3_cell15.txt	3d	s3	0.00126463	0.000559533	0.000974429	0.000612478	0.000840351	0.00107157	0.0011942	0.00108061	0.0010495	0.000721209	0.000605502	0.000912068	0.000738836	0.000621711	0.000394269	0.000390949	0.000661425	0.000477135	0.000616073	0.000645125	0.000633676	0.00101728	0.00116289	0.000402953	0.000555577	0.000682362	0.000440394	0.000704534	1.5798e-07	0.000238089	0	0.000722176	0.000697486	0.000929352	0.00157333	0.00235639	0.00318386	0.00378737	0.00407512	0.00317499	0.00337984	0.00254575	0.00177626	0.00184914	0.00134008	0.00150429	0.00097508
CC124_3d_s3_cell16.txt	3d	s3	0.000882382	0.00104794	0.000945766	0.000997563	0.000935807	0.000900014	0.00118467	0.00107756	0.00111179	0.00106767	0.000871292	0.00110208	0.000981519	0.00106605	0.000939539	0.000997082	0.000985482	0.0010721	0.00121396	0.00105834	0.00113009	0.0012564	0.00123533	0.00105664	0.00120542	0.00106087	0.00109978	0.000993536	0.000985705	0.000898151	0.00109307	0.00125434	0.0012053	0.0012843	0.00159372	0.00190051	0.00230131	0.00249527	0.00262826	0.00245284	0.00214201	0.00203906	0.0018642	0.00159663	0.00165418	0.00133517	0.00149165
CC124_3d_s3_cell17.txt	3d	s3	0.000736081	0.000923596	0.000659455	0.000712158	0.000829868	0.00128957	0.00140246	0.000784888	0.000957242	0.000950085	0.000335149	0.000873719	0.000490643	0.000839306	0.000591368	0.000454291	0.000952054	0.000379944	0.000851264	0.000611217	0.000877453	0.00124789	0.000840869	0.000426936	0.000715571	0.000665772	0.000821961	0.00028771	0.000252659	0.000129	0.000619315	0.000846036	0.000737358	0.000973614	0.00179202	0.00232068	0.00298479	0.00392408	0.00418592	0.00366347	0.00336103	0.00241949	0.00222721	0.00165132	0.00148464	0.00149179	0.00131869
CC124_3d_s3_cell18.txt	3d	s3	0.000900505	0.000941149	0.00100909	0.00105148	0.00097671	0.00158246	0.00125415	0.000938028	0.00137128	0.00132036	0.00123669	0.000980788	0.000845664	0.000516633	0.000699105	0.000819048	0.000545129	0.0009547	0.000431165	0.00122134	0.00117388	0.00117025	0.000754463	0.000973004	0.000591364	0.00101041	0.000706273	0.000878689	0.000626323	0.000209469	0.000592606	0.000827739	0.00101099	0.00130741	0.00144022	0.00233582	0.00291365	0.00359472	0.00368874	0.00388127	0.00312965	0.0023673	0.0023623	0.00179219	0.00154042	0.00139191	0.00146716
CC124_3d_s3_cell19.txt	3d	s3	0.000605304	0.000493336	0.000611409	0.000755411	0.000712876	0.000832649	0.00070363	0.000851785	0.00103949	0.000825865	0.000703341	0.000573949	0.000471913	0.000539409	0.000428417	0.000555616	0.000649666	0.000591515	0.000696522	0.000902535	0.000859194	0.000868241	0.000913366	0.000565913	0.000965164	0.000655916	0.000381123	0.000351073	0.000197926	0.000399372	0.000431876	0.00036621	0.000627076	0.00109942	0.00176017	0.00245064	0.00361449	0.00412549	0.00421935	0.00390414	0.00342337	0.00290169	0.00230779	0.00188337	0.00161327	0.0016054	0.00138568
CC124_3d_s3_cell20.txt	3d	s3	0.00051971	0.000418628	0.000780044	0.000402488	0.000419762	0.000861826	0.00095032	0.000656345	0.000659758	0.000624872	0.000359951	0.0005075	0.000616051	0.000275707	0.000448114	0.000461692	0.000574437	0.000578581	0.0005633	0.000919446	0.000732967	0.000751931	0.00060415	0.000649834	0.000796452	0.000585499	0.000613468	0.000430485	0.000249941	0.000283492	0.000333935	0.0007784	0.000683961	0.000849801	0.00137775	0.00192456	0.00248898	0.00316778	0.0031401	0.00270289	0.00233775	0.00195641	0.00174901	0.00132945	0.00115696	0.00113198	0.0010004
CC124_4d_s1_cell01.txt	4d	s1	0.000969569	0.000823621	0.000979838	0.00102436	0.00102127	0.00106249	0.00121489	0.00111896	0.00106468	0.00106711	0.000995646	0.000845072	0.00092889	0.000963002	0.000794293	0.000860278	0.000938088	0.000851017	0.000896698	0.00109432	0.00108044	0.00107908	0.000926139	0.00105878	0.000821888	0.000933005	0.000773295	0.00076948	0.00066202	0.000690807	0.000624945	0.000746047	0.000886699	0.0011658	0.00144949	0.00171306	0.00230538	0.00255163	0.00259441	0.00257218	0.00233644	0.00208423	0.00184727	0.00159505	0.00146004	0.00138596	0.00141261
CC124_4d_s1_cell02.txt	4d	s1	0.00101364	0.00112471	0.00109482	0.00137634	0.0011103	0.00116505	0.00135736	0.00113136	0.0010252	0.00111392	0.00115163	0.00104209	0.000913496	0.000810663	0.000805185	0.000740802	0.000860499	0.000634709	0.000744911	0.000908471	0.000946289	0.000835188	0.00113431	0.0008333	0.000626515	0.000606531	0.000291023	0.000563097	0.000260662	5.61476e-12	0.000331416	0.000523263	0.000687767	0.00102786	0.00161653	0.00212419	0.00336173	0.00421647	0.00426285	0.00404781	0.00343197	0.00261464	0.00224047	0.00189684	0.00155345	0.00161015	0.00114588
CC124_4d_s1_cell03.txt	4d	s1	0.000326284	1.40646e-05	0.000123063	0.000406869	0.000741924	0.000341616	0.000740231	0.000687656	0.000569138	0.00031587	0.000397349	0.000632198	0.000190558	0.000440602	0.000221283	0.000501286	0.000217895	0.000439492	0.000133392	0.000679604	0.000720253	0.000921846	0.000771119	0.000683354	0.000418306	0.000506227	0.00024767	0.000378124	0.000200543	0.000280874	1.45604e-05	0.000531092	0.000623245	0.00092064	0.00165063	0.00236657	0.00364226	0.00444932	0.00439221	0.00476411	0.00417762	0.00317966	0.00252251	0.00235444	0.00209629	0.00203414	0.0015816
CC124_4d_s1_cell04.txt	4d	s1	0.000333482	0.000392223	0.000413431	0.000483604	0.000320455	0.000520708	0.000607602	0.000468194	0.000328224	0.000350621	0.000424912	0.00013366	0.000476871	2.04343e-05	0.000188965	0.000369511	0.000116585	0.00016045	0.000111	0.000363019	0.000181127	0.000377139	0.000344527	6.51883e-05	4.05715e-05	0.000339363	0.000173125	9.38874e-05	1.40747e-06	5.90525e-05	0.000232473	8.01332e-05	4.63457e-05	0.000355708	0.000572346	0.000927285	0.00141817	0.0018561	0.00194693	0.00158371	0.00158337	0.00123799	0.000989993	0.000726597	0.000647812	0.00077397	0.000753067
CC124_4d_s1_cell05.txt	4d	s1	0.000389224	0.000243217	0.000666557	0.000375241	0.000703138	0.00103317	0.000694745	0.00100494	0.000850643	0.000748376	0.000957703	0.000690713	0.000230687	0.000373187	0.000425429	0.000410555	0.000353377	0.000460708	0.000405517	0.000832624	0.000814717	0.00122783	0.000767646	0.000906163	0.00052435	0.000442935	0.000294216	0.000189163	7.3071e-05	4.70444e-11	1.93104e-05	0.000385844	0.000384847	0.00095263	0.0016852	0.00257699	0.00421368	0.00503878	0.00547668	0.00496662	0.00412994	0.00308672	0.00290796	0.00230141	0.00189256	0.00157256	0.0011833
CC124_4d_s1_cell06.txt	4d	s1	0.00132694	0.00106896	0.00109976	0.00119592	0.000950965	0.000942879	0.00117188	0.00111449	0.000929208	0.000815901	0.0010606	0.000612137	0.000509886	0.000551047	0.000442642	0.000800789	0.000777997	0.000457762	0.000112024	0.000573851	0.000523492	0.000575527	0.00011625	0.000350731	0.000537358	0.000548097	0.000252967	0.000305622	1.00698e-05	1.85021e-05	0.000313519	0	8.96529e-05	0.000280558	0.000593265	0.000799568	0.00168766	0.00158602	0.00189793	0.00181841	0.00149903	0.00102724	0.000869362	0.000406531	0.000594988	0.000403305	0.000421702
CC124_4d_s1_cell07.txt	4d	s1	0.00136816	0.00127046	0.00111806	0.00148189	0.00127963	0.00147912	0.00158679	0.00140541	0.00141529	0.00151541	0.00120652	0.00110009	0.000894087	0.000720681	0.00085323	0.00102092	0.000487382	0.000610933	0.000955095	0.00105618	0.0010048	0.00103806	0.000865491	0.00117125	0.000803819	0.000885249	0.000621658	0.000380546	0.000183874	1.97403e-07	0.000376906	0.000293669	0.00100093	0.000927539	0.00187527	0.00230278	0.0034373	0.00403313	0.00448424	0.00402667	0.00362132	0.00311229	0.00222045	0.00226191	0.00170128	0.00164114	0.00127524
CC124_4d_s1_cell08.txt	4d	s1	0.000802286	0.000728535	0.000879914	0.000880434	0.000943755	0.00102655	0.00101391	0.00107208	0.00100547	0.00106702	0.00113339	0.00100249	0.00081566	0.000883324	0.000773312	0.00101504	0.000868107	0.000910001	0.00093123	0.00112463	0.00109244	0.00116502	0.00116443	0.00110069	0.00100046	0.00111558	0.000902709	0.000942025	0.000880693	0.000892883	0.000828344	0.000997914	0.00109834	0.00130805	0.00167911	0.00189697	0.00233526	0.00271926	0.00288022	0.00291146	0.00254058	0.00206816	0.00207752	0.00187669	0.00186406	0.00146924	0.0014238
CC124_4d_s1_cell09.txt	4d	s1	0.00104773	0.000434964	0.000440018	0.000600809	0.00113555	0.00116319	0.00143757	0.00110128	0.00137384	0.00104582	0.00140343	0.00053588	0.000804828	0.000897636	0.000796451	0.00133484	0.000633181	0.000448473	0.00095723	0.00090571	0.00059624	0.0011134	0.00121697	0.00133146	0.000596885	0.000660289	0.000645193	4.69365e-05	0.000171453	0.000397651	0.000442437	0.00053734	0.000986921	0.00141832	0.00165845	0.00282515	0.00403367	0.00479702	0.00484264	0.00490583	0.00420982	0.00339798	0.00312579	0.00274512	0.00213789	0.0017678	0.00149616
CC124_4d_s1_cell10.txt	4d	s1	0.00135283	0.00123194	0.00124387	0.00122068	0.00117549	0.00118781	0.00122105	0.00113623	0.00100608	0.000972029	0.000847168	0.00102779	0.000850874	0.000803533	0.000927008	0.000659606	0.000582282	0.000781846	0.000704895	0.000708674	0.00075148	0.000638748	0.000592744	0.000596736	0.000405401	0.000392585	0.000247688	0.000223636	0.000232243	0.000174552	0.000206627	0.000171383	0.00034456	0.00050123	0.000553754	0.000884908	0.00130626	0.00168381	0.00181444	0.00190428	0.00154568	0.00117318	0.00101176	0.000737574	0.00072273	0.00053853	0.000413634
CC124_4d_s1_cell11.txt	4d	s1	0.000750267	0.000689319	0.000783647	0.000910681	0.000759602	0.000838523	0.00081071	0.000933914	0.000802276	0.000720881	0.000639543	0.000553902	0.000566171	0.000603574	0.000541943	0.000572513	0.000579752	0.000461196	0.000408732	0.000665278	0.000496906	0.000726882	0.000529678	0.000557772	0.000531042	0.000406696	0.000360238	0.000419375	5.16922e-13	0.000102574	0.000149021	0.000281074	0.000293008	0.000578144	0.00078456	0.00101365	0.00164769	0.0019887	0.00196322	0.00194929	0.00156496	0.00122933	0.000970758	0.000872072	0.000694901	0.000539462	0.000716453
CC124_4d_s1_cell12.txt	4d	s1	0.000808322	0.000921146	0.000770438	0.00069556	0.000747133	0.00104454	0.000650151	0.000672259	0.00065029	0.000833365	0.000704086	0.000595032	0.000146703	0.000248257	0.00045155	0.000163782	0.000229416	0.000205702	0.000520152	0.000368663	0.000574349	0.000455967	0.000437736	0.000427075	0.000327659	0.000409167	0.000291927	0.000383332	0.000264407	0.00014633	0.000214457	0.000127281	0.000423582	0.000291278	0.000623795	0.00105937	0.00155652	0.00180557	0.00185691	0.00180746	0.00139745	0.00138236	0.000860914	0.000812989	0.00081093	0.000553597	0.000472835
CC124_4d_s1_cell13.txt	4d	s1	0.000146063	0.000332904	0.000607507	0.000348859	0.000323913	0.000603266	6.9392e-06	0.000798332	0.000728326	0.000676311	0.000486831	0.000449979	0.000219955	0.000138004	0.000419463	0.000387198	0.000184576	0.000152241	0.00035564	0.000702363	0.000555334	0.000802079	0.000437888	0.0003606	0.000260094	0.000342988	0.000682249	0.000355076	0.000570596	0.000425838	1.89008e-06	0.00029296	0.000429167	0.000724015	0.00109124	0.00122252	0.00171826	0.0021008	0.00189484	0.00208231	0.00181117	0.00123668	0.00120511	0.00132944	0.00123864	0.000955561	0.000698877
CC124_4d_s1_cell14.txt	4d	s1	0.000848292	0.000694283	0.00057641	0.000864606	0.00077778	0.000859801	0.00089437	0.000903435	0.000974887	0.000875483	0.000920846	0.000807913	0.000921309	0.000696455	0.000774183	0.000883078	0.000738452	0.000817408	0.000882931	0.000847438	0.000980718	0.000874474	0.000765212	0.000839943	0.000611966	0.000746209	0.000770262	0.000722309	0.000611125	0.000644341	0.000664856	0.000869278	0.000589309	0.000809484	0.00121999	0.00138161	0.00198315	0.00210338	0.00237138	0.00214736	0.00190606	0.00177437	0.0016347	0.00127433	0.00117516	0.00140159	0.0011749
CC124_4d_s1_cell15.txt	4d	s1	0.000672193	0.000739542	0.000760231	0.000550658	0.000760527	0.000874598	0.00108569	0.000785315	0.000929108	0.000734697	0.000937744	0.000840563	0.000576978	0.000825928	0.000751869	0.000747357	0.000534265	0.000747732	0.000479167	0.000573808	0.000978491	0.000869631	0.000710244	0.000973558	0.000721539	0.00061004	0.000653917	0.000769469	0.000545208	0.000353836	0.00021554	0.000681451	0.000820155	0.00110505	0.00144124	0.00218448	0.00285828	0.00338625	0.00363178	0.00344297	0.00335946	0.00247669	0.00249355	0.00203374	0.00152988	0.00145247	0.00142896
CC124_4d_s1_cell16.txt	4d	s1	0.00128813	0.00110857	0.00111212	0.00114417	0.00125194	0.00117004	0.00138549	0.000809318	0.00113344	0.00093418	0.000865984	0.000918642	0.000818148	0.000500525	0.000778506	0.000779519	0.000589213	0.000558383	0.000510089	0.000547585	0.000528703	0.00054738	0.000614282	0.000442426	0.000465201	0.000528782	0.000280596	0.00034941	0.000176771	0.000283567	9.38859e-05	0.00017437	0.000435996	0.000595756	0.000792903	0.00110418	0.00152471	0.00192297	0.00226265	0.00197263	0.00184979	0.00151745	0.00119564	0.00103756	0.000780811	0.000841903	0.00083732
CC124_4d_s1_cell17.txt	4d	s1	0.000188979	7.97469e-05	1.62259e-12	0.000758261	0.000569706	0.000527393	0.000618215	0.000761435	0.000977177	0.000541733	0.000495682	0.00031116	0.000292671	1.98543e-05	0.000201118	0.000307462	0.000237469	0.000393538	0.000397662	0.000433473	0.000732864	0.000999484	0.000609727	0.000992961	0.000199519	0.000387853	0.000150767	8.87724e-05	6.32747e-05	3.69713e-05	0.000144534	6.85617e-05	0.000532753	0.000936465	0.00224803	0.00350687	0.00484304	0.00611004	0.00679772	0.0058315	0.00524285	0.0040871	0.00326587	0.00285385	0.00226583	0.00208628	0.00190036
CC124_4d_s1_cell18.txt	4d	s1	0.000919159	0.000798096	0.000858074	0.00103952	0.000860694	0.00107843	0.000938133	0.000789152	0.000932473	0.000810198	0.000891383	0.00086449	0.000802205	0.000791684	0.000693692	0.00074033	0.000828388	0.000689745	0.000677465	0.000906696	0.000857996	0.000954366	0.000919546	0.000759461	0.000763145	0.00102928	0.000715666	0.000717542	0.000718183	0.000652731	0.000828075	0.000903421	0.00091225	0.000971734	0.00115803	0.00143196	0.00164562	0.00169664	0.00197073	0.00204025	0.00200947	0.00147853	0.00146119	0.00134809	0.00116555	0.00127434	0.00108444
CC124_4d_s1_cell19.txt	4d	s1	0.000141039	0.000229811	0.000127132	0	0.000504903	0.000601342	0.000947783	0.000373764	0.00056114	0.00050099	0.000578524	0.000490049	0.000246546	0.000102328	8.39274e-05	0.000114676	4.80944e-12	0.00037898	0.000262051	0.000705827	0.000828162	0.00105758	0.000786491	0.000478784	0.000202096	0.000238358	0.000358363	0.00032106	2.25038e-05	1.52612e-05	2.69987e-05	8.67334e-06	0.000661991	0.00100577	0.00178378	0.00284504	0.00426082	0.0052252	0.00589892	0.00539756	0.00438229	0.00404158	0.00308564	0.00261409	0.00201751	0.00152254	0.00165625
CC124_4d_s1_cell20.txt	4d	s1	0.000792737	0.000532554	0.000645345	0.000747332	0.000595903	0.00078569	0.000827853	0.000834425	0.000587649	0.000662819	0.000683971	0.000604132	0.000441242	0.000221113	0.000375078	0.00046525	0.000398718	0.000311242	0.000429195	0.000458185	0.00065363	0.000588615	0.000410735	0.000509733	0.000328583	0.000386851	0.00031915	0.000187322	0.00034359	0.000191239	9.84612e-05	0.000123881	0.000440834	0.000365177	0.000867587	0.000911894	0.00171453	0.00197025	0.00220051	0.0018727	0.00170912	0.00147805	0.00130998	0.00103858	0.00078249	0.000683177	0.000694079
CC124_4d_s2_cell01.txt	4d	s2	0.000528435	0.000635925	0.000677248	0.000720519	0.000953012	0.000845477	0.00101576	0.00107555	0.00118681	0.00106739	0.00105714	0.000371033	0.000171582	0.000437369	0.000374973	0.00029905	0.000222827	0.000367115	0.000314777	0.000257994	0.00053581	0.000464071	0.000290859	0.000419997	0.000543322	0.000465915	0.000406096	3.52918e-06	0.000201832	0.000273247	8.07133e-05	0.000196879	0.000384474	0.000429044	0.00105243	0.00146849	0.00317594	0.00299073	0.00281309	0.00222429	0.00228747	0.00151844	0.00126868	0.000946103	0.00109349	0.00121576	0.000756855
CC124_4d_s2_cell02.txt	4d	s2	0.0014458	0.00147367	0.0014844	0.00145632	0.00137384	0.001423	0.00150089	0.00123242	0.00124658	0.00107045	0.00118434	0.000906521	0.000855848	0.000701862	0.00076295	0.000829182	0.000735349	0.000568979	0.000724223	0.0005083	0.000622615	0.000667315	0.000472582	0.000489383	0.000317218	0.00031827	0.000283891	0.000202511	0.000197331	0.000119108	0.000174854	0.000154268	0.000144893	0.000462981	0.000594708	0.000862251	0.00123083	0.00139691	0.00138487	0.00149794	0.0011878	0.000781288	0.000677054	0.000496538	0.000577131	0.000365776	0.000348858
CC124_4d_s2_cell03.txt	4d	s2	0.000829169	0.000891524	0.000872712	0.00120582	0.000878917	0.000880843	0.00102204	0.00111468	0.000871345	0.000894993	0.000908069	0.000764589	0.000662728	0.00065554	0.000591323	0.000445417	0.000564086	0.000596075	0.000383177	0.000656139	0.000630635	0.000517518	0.000636285	0.000632422	0.000421763	0.000393059	0.000544635	0.000156575	0.000158968	0.000320003	0.000293742	0.000376797	0.000219222	0.000451485	0.000849921	0.000983593	0.00141177	0.00180227	0.00205825	0.00193271	0.00180229	0.00132579	0.000985752	0.00100876	0.000915761	0.000629737	0.000454692
CC124_4d_s2_cell04.txt	4d	s2	0.000466429	0.000456259	0.000686082	0.000613611	0.000723427	0.000751864	0.000797862	0.00085027	0.0010414	0.000914273	0.00080534	0.000698325	0.000749988	0.000695732	0.000745926	0.000761524	0.000680928	0.00071656	0.000749319	0.000877233	0.0010475	0.00104046	0.00100302	0.00098483	0.000827489	0.000824662	0.0010096	0.000689611	0.00065388	0.000788326	0.000761537	0.000934912	0.000788661	0.00116755	0.00149622	0.00208943	0.00275276	0.00324587	0.00336032	0.00314003	0.00271708	0.00232068	0.0020028	0.00181278	0.00169954	0.00152936	0.00141941
CC124_4d_s2_cell05.txt	4d	s2	0.000531956	0.0002501	0.000398618	0.000335131	0.000407063	0.000451537	0.000576557	0.000772363	0.000819063	0.000442335	0.000430657	0.000654629	3.93833e-05	0.000193204	0.000334576	0.000444343	0.000277089	0.000397002	0.000189042	0.000362729	0.000678795	0.000496095	0.000384168	0.000685225	0.000482815	0.000614965	0.000344152	0.000148683	0.000269023	0.000197327	3.59517e-05	0.000383381	0.000117074	0.000236453	0.000830493	0.00139122	0.00202941	0.00224552	0.0027187	0.00230463	0.00203038	0.00181195	0.0016354	0.00118304	0.00113963	0.000897234	0.000753591
CC124_4d_s2_cell06.txt	4d	s2	0.000759388	0.000774826	0.000858059	0.000947963	0.000888326	0.000965297	0.000995091	0.00106625	0.00106469	0.000972453	0.000948996	0.000985664	0.00101293	0.000974024	0.000750911	0.00094878	0.00101185	0.000830789	0.000980004	0.00102659	0.000911379	0.00111407	0.000965835	0.00106573	0.000986199	0.000867444	0.000854434	0.000787894	0.000916606	0.000774617	0.000950296	0.000897078	0.00104025	0.00101888	0.0011555	0.00155814	0.0019839	0.00209668	0.00220591	0.0019281	0.00186374	0.00164125	0.00156269	0.00136819	0.00130849	0.00114757	0.00108927
CC124_4d_s2_cell07.txt	4d	s2	0.00108621	0.00118757	0.00136589	0.00131109	0.00127818	0.00110392	0.00137705	0.0011171	0.00129515	0.00101994	0.000912958	0.000740173	0.00103335	0.000866813	0.000678372	0.000599971	0.000621554	0.00075862	0.0006815	0.000500981	0.00063874	0.000373671	0.000510049	0.000750523	0.00058562	0.00050533	0.000436496	9.12431e-05	0.000302019	0.000191448	0.00025965	0.000114113	0.000217959	0.000355227	0.000874412	0.00110312	0.00199621	0.00231153	0.00246793	0.00187363	0.00193721	0.00161707	0.00109385	0.00104864	0.000578483	0.00050401	0.000467001
CC124_4d_s2_cell08.txt	4d	s2	0.000453133	0.000773324	0.000619335	0.000696589	0.000855412	0.000828642	0.000891123	0.000980406	0.000890869	0.00044753	0.000777838	0.00066278	0.000597406	0.00060749	0.000524704	0.000457286	0.000404489	0.000196803	0.000244577	0.000619951	0.000543381	0.000552138	0.000665881	0.00052138	0.000579501	0.000161696	0.000254891	2.12167e-05	4.91434e-11	3.1561e-05	0.000228947	0.00018936	0.000369939	0.000601275	0.00118825	0.00197477	0.00281691	0.00339435	0.00367385	0.00319308	0.00278097	0.00240505	0.00178128	0.00157549	0.00105402	0.00112183	0.000679201
CC124_4d_s2_cell09.txt	4d	s2	0.000122005	0.000257763	0.000367349	0.000320102	0.000530245	0.000627578	0.000675352	0.000647252	0.000585314	0.000523418	0.00047247	0.000335588	0.000373194	0.000167345	0.000422824	0.000364615	0.000338124	0.000255512	0.000433134	0.000537813	0.00045552	0.000420129	0.000511582	0.000613781	0.000395083	0.000153267	0.000286908	6.71066e-06	1.57845e-05	0.000130745	6.51454e-06	0.000104066	0	0.000471191	0.000956717	0.00136571	0.00219364	0.00254295	0.00267132	0.00254739	0.00211688	0.00184469	0.00154554	0.00115195	0.00119051	0.000838167	0.000539373
CC124_4d_s2_cell10.txt	4d	s2	0.00084501	0.00094306	0.000869601	0.00106743	0.00134656	0.00100544	0.000977202	0.00117632	0.00114304	0.000989693	0.0010205	0.000843672	0.00063627	0.000612875	0.000787119	0.000664175	0.000536234	0.000801986	0.000706967	0.000381487	0.000705091	0.000655893	0.000790392	0.00037349	0.000514286	0.00056832	0.000376176	2.66726e-06	0.000161673	0.000175221	0.000163875	0.000428017	0.000385019	0.000569992	0.000841056	0.00148955	0.00230897	0.00312671	0.0030065	0.00272793	0.00232984	0.00218218	0.00136748	0.00121864	0.00121143	0.00074594	0.00070686
CC124_4d_s2_cell11.txt	4d	s2	0.000545377	2.39669e-06	0.000158884	8.94956e-05	0.000388877	0.000119082	0.000954326	0.000939803	0.000645449	0.000403149	0.000378212	0.000539797	0.000336002	0.000433208	0.00014834	0.000173206	0.000200051	0.000313454	0.000312396	0.000323759	9.37234e-05	0.000290086	0.00034381	0.000602114	6.13914e-06	0.000319975	0.000255187	0.000239917	0.000329438	0	7.77087e-05	0.000163596	0.000185434	0.000546916	0.000948559	0.00130812	0.00243986	0.00303018	0.00292437	0.00288729	0.00244208	0.00204055	0.00144747	0.00123847	0.00113347	0.000912249	0.000836565
CC124_4d_s2_cell12.txt	4d	s2	0.000564389	0.000776865	0.00108581	0.000731362	0.000975164	0.000892588	0.00105236	0.00108086	0.000932834	0.000948316	0.00106103	0.000888637	0.000819403	0.000959673	0.000860764	0.000979982	0.000744456	0.000909755	0.000939236	0.000876864	0.000861364	0.000856417	0.00120725	0.00113399	0.000885375	0.00101183	0.00090705	0.000735906	0.000794521	0.000812158	0.000934981	0.000989025	0.000997526	0.00126467	0.0013213	0.00178934	0.00224564	0.00258319	0.00284526	0.00254296	0.00213846	0.00210798	0.00167189	0.00159723	0.00116298	0.00137786	0.00122443
CC124_4d_s2_cell13.txt	4d	s2	5.01057e-05	1.24687e-05	0.000280161	3.25416e-07	0.000387988	0.000317246	0.000395184	0.000463607	0.000341272	0.000361086	0.000270025	0.00030419	0.000211149	7.07681e-05	0.000111624	0.000255384	0.000313581	0.000427776	0.000426843	0.000383829	0.000527872	0.000680023	0.00033709	0.000854115	0.000591917	0.00035815	0.000333181	5.05161e-05	1.52203e-06	1.06673e-05	0.000265142	0.000150905	0.00058902	0.00111157	0.0018921	0.002515	0.00432377	0.00483877	0.00528398	0.00509154	0.00423402	0.00354721	0.00288498	0.00215268	0.00194288	0.00159449	0.00108207
CC124_4d_s2_cell14.txt	4d	s2	1.03139e-06	0.000266819	0.000237665	0.000329472	0.000462253	0.000589882	0.000608952	0.000442733	0.00085454	0.000630367	0.000441464	0.000424171	0.000329967	0.000413314	0.000219156	0.000404701	0.000408493	0.000562456	0.000294073	0.000767413	0.000724481	0.000486031	0.000591672	0.00066706	0.000454554	0.000313648	0.000550876	6.70258e-06	5.6146e-05	8.59712e-05	0.000216594	0.000246595	0.000231558	0.000604464	0.00110724	0.00195725	0.00252347	0.00359281	0.00378001	0.00328608	0.00293706	0.00245436	0.00192534	0.00172085	0.00135243	0.000920116	0.000749179
CC124_4d_s2_cell15.txt	4d	s2	4.01322e-05	0.000130836	0.000283865	0.000249489	0.000437639	0.000419412	0.000552034	0.000970262	0.000626734	0.000931224	0.00024986	0.000221206	0.000246604	0.000426245	0.000232822	0.000494762	0.000391258	0.000485291	0.000702934	0.000596304	0.00111563	0.0011234	0.000877765	0.000916591	0.0005932	0.000282823	0.000414347	0.000120911	0.000200458	4.28169e-05	7.94674e-05	0.000230639	0.000483348	0.000919979	0.00196358	0.00262113	0.00425082	0.00506038	0.00524357	0.00490693	0.0041158	0.00390149	0.00299011	0.00212465	0.00214198	0.00146614	0.00129268
CC124_4d_s2_cell16.txt	4d	s2	0.000291218	0.000326941	0.000260795	0.000435132	0.000636569	0.000508577	0.000929538	0.000752523	0.00072197	0.000499407	0.000786669	0.000438119	0.000304305	0.00045434	0.000370791	0.000416862	0.000303805	0.000533516	0.000275696	0.000174944	0.00050218	0.000340714	0.000752385	0.000438245	0.000253976	0.00025114	0.000242331	4.58312e-06	0.000144037	8.01883e-05	3.43204e-05	0.000210023	0.000219819	0.000279732	0.000776797	0.00114281	0.00217234	0.00220979	0.00245157	0.0020421	0.00174423	0.00152482	0.00141908	0.00107765	0.00100256	0.000625209	0.000442978
CC124_4d_s2_cell17.txt	4d	s2	3.06883e-06	0.000222528	8.80156e-05	0.000203732	0.00059444	0.000341272	0.000556801	0.00055168	0.000563597	0.000701968	0.000376617	0.000476974	0.000477792	0.000302441	0.000519014	6.44403e-05	0.000552976	5.62145e-05	0.00043699	0.000985689	0.000609652	0.000669369	0.000859706	0.000935281	0.000564866	0.000413911	0.000358114	9.67224e-05	0.000493048	0.00039037	0.000479373	0.00066773	0.000534552	0.000987176	0.00158882	0.00247132	0.00366946	0.00477691	0.00481995	0.00429256	0.00401623	0.00339412	0.00261827	0.002051	0.0016095	0.00154822	0.00125307
CC124_4d_s2_cell18.txt	4d	s2	0.000146886	0.000332527	0.000513407	0.000460815	0.000521321	0.000803936	0.000893558	0.000680348	0.000676613	0.000571967	0.000666202	0.000469532	0.000418139	0.000467176	0.000290773	0.00028609	0.000273097	0.000239811	0.00045296	0.0003229	0.000759997	0.000442875	0.000553976	0.000469368	0.000329699	0.000355252	0.000386441	0.000204129	7.61997e-05	0.000103305	0.000407765	0.000457301	0.000293165	0.00060901	0.000956827	0.00138499	0.00207271	0.00259459	0.00291025	0.00242782	0.00250884	0.00194046	0.00160041	0.00118099	0.000875701	0.000966054	0.000602644
CC124_4d_s2_cell19.txt	4d	s2	0.00116188	0.00108773	0.00117195	0.00108358	0.00122173	0.00113961	0.00121427	0.00118566	0.00117716	0.00122086	0.00118592	0.00109649	0.00119767	0.00114112	0.00122972	0.00110565	0.00109997	0.00112795	0.0011273	0.00109772	0.00123444	0.00122068	0.00119498	0.00120372	0.00110909	0.00118755	0.00110987	0.00110453	0.00111828	0.00106608	0.00113869	0.00119755	0.00116302	0.00117575	0.00123332	0.00150104	0.00158036	0.00171145	0.00176041	0.00165708	0.00170374	0.00159167	0.00136453	0.00144054	0.00133179	0.00135309	0.00133355
CC124_4d_s2_cell20.txt	4d	s2	0.000854437	0.000824019	0.000718565	0.000699919	0.000849066	0.00091595	0.000909413	0.000787473	0.000907869	0.000840265	0.000618972	0.000665325	0.0006598	0.000651529	0.0006782	0.00053235	0.000661334	0.00065756	0.000604363	0.000354636	0.000752679	0.000634326	0.000571805	0.000845756	0.000291839	0.000466176	0.000373027	3.24816e-06	0.000157436	0.000258768	6.44895e-05	0.000364323	0.000116762	0.000517672	0.000679555	0.00112812	0.00143319	0.00186858	0.00197105	0.00160991	0.00135871	0.00117604	0.00112918	0.000806602	0.000678538	0.000595008	0.000354206
CC124_4d_s3_cell01.txt	4d	s3	0.000606374	0.000854976	0.000684003	0.000889416	0.000532342	0.00115061	0.000628881	0.000603504	0.000823602	0.00085077	0.00102159	0.000694773	0.000782145	0.000283315	0.00072465	0.000308255	0.00101042	0.000564436	0.000616374	0.000286028	0.000635297	0.000200371	0.000807695	0.000720145	0.000660179	0.000336888	0.000827964	0.000176305	0.000358156	0.000845795	0.000196039	0.000102681	0.000521033	0.00100122	0.00102948	0.00109431	0.00212052	0.00194738	0.00225585	0.00178629	0.00212042	0.00138561	0.000954797	0.000954094	0.00101317	0.00110246	0.000640075
CC124_4d_s3_cell02.txt	4d	s3	0.000947416	0.000659892	0.000945515	0.00126239	0.00132689	0.00140363	0.0014367	0.00113718	0.00123225	0.000898244	0.000692511	0.000823448	0.000803193	0.000838794	0.000667621	0.000881059	0.000909263	0.000560644	0.000903719	0.000603665	0.000770069	0.000539057	0.000677622	0.000684885	0.000738033	0.000568455	0.000692957	0.000522678	0.00022557	0.000402716	0.000414103	2.51901e-11	0.000730465	0.00098656	0.00148567	0.00180892	0.00322062	0.0038071	0.0040475	0.00405628	0.00346228	0.00270256	0.00219779	0.00182093	0.00146785	0.00167082	0.00129942
CC124_4d_s3_cell03.txt	4d	s3	0.00105717	0.00114029	0.00108909	0.00134193	0.0012519	0.00132505	0.00123759	0.00123436	0.00119254	0.001061	0.00106401	0.000940361	0.000639545	0.000913428	0.000530196	0.000739593	0.000634245	0.000691118	0.000652917	0.000638675	0.00072866	0.000667734	0.000731024	0.00080825	0.000680354	0.000537178	0.00043118	0.000379062	0.00010047	0.000116565	3.15587e-06	0.000240837	0.000259896	0.00068047	0.00084573	0.00143811	0.00235747	0.00284204	0.00312769	0.00273046	0.0024391	0.00191418	0.00161255	0.00129524	0.000846656	0.00071579	0.000400223
CC124_4d_s3_cell04.txt	4d	s3	0.0010375	0.0013041	0.00126975	0.00147637	0.0014355	0.00163263	0.00139037	0.00123517	0.00155272	0.000864964	0.00104138	0.0012824	0.000702049	0.000865376	0.000559332	0.000947412	0.000774763	0.000872005	0.000775023	0.00064967	0.000676286	0.000634211	0.000797681	0.000513263	0.000725455	0.000432181	0.000462525	6.19906e-05	0.000164521	5.82051e-12	6.73045e-05	0.00031035	0.000285548	0.000638315	0.00100585	0.00165369	0.00251587	0.00327845	0.00372953	0.00345199	0.00289024	0.00214934	0.00143529	0.0016436	0.00130548	0.00100761	0.000336709
CC124_4d_s3_cell05.txt	4d	s3	0.000362014	0.000423073	0.000243435	0.000248733	0.000622122	0.00067075	0.00044163	0.000824697	0.000832534	0.000255885	0.000497342	0.000473372	0.000332729	0.000278851	0.000299166	0.000434518	0.000304587	0.00052062	0.000484118	0.000438301	0.000589035	0.000476133	0.000559894	0.000344803	0.000234328	0.000371558	0.000142521	0.000167558	3.07808e-05	0.000110926	0	3.80686e-05	0.000368277	0.000600463	0.000843115	0.00169038	0.00233935	0.00295599	0.00366875	0.00304716	0.00271603	0.00200531	0.00145171	0.00122629	0.000934389	0.000790053	0.000762753
CC124_4d_s3_cell06.txt	4d	s3	0.000365734	0.000405189	0.000262354	0.000169022	0.000785851	0.000218321	0.000778979	0.00095038	0.000873149	0.000292272	0.000101423	0.000532417	0.000298551	0.000545523	2.63669e-05	1.11292e-07	0.000358235	0.000471818	0.000485247	0.000479201	0.000545383	0.000244673	0.000705921	0.000309711	0.000366863	0.000689398	0.000503852	0.000459188	0.000100648	0.000200109	0.000511551	0.000677631	0.000329603	0.000847501	0.0011982	0.00205248	0.0030173	0.00369844	0.00408007	0.00337335	0.00341175	0.00251362	0.00225385	0.0015701	0.00119679	0.00139358	0.00113959
CC124_4d_s3_cell07.txt	4d	s3	0.000458598	3.88833e-05	0.000362332	0.000317139	0.000650349	0.000842803	0.000727645	0.000828351	0.000380864	0.000295777	0.000396836	0.00041183	0.000131561	6.94442e-05	6.83127e-05	0.000287999	2.36733e-06	0.000321309	0.000659722	0.000411257	0.000387624	0.000300106	0.000706965	0.000273415	0.000439601	0.000125295	0.000467235	0.000141638	0.000153375	0.00022108	0.000221519	0.000287593	0.000438769	0.000395186	0.00132825	0.00176997	0.00255252	0.00300461	0.00353946	0.00299417	0.00289539	0.00218791	0.0016052	0.00113029	0.000888671	0.00117645	0.000873331
CC124_4d_s3_cell08.txt	4d	s3	0.000865197	0.000974548	0.00105622	0.000938432	0.00107779	0.00116045	0.00110048	0.00108061	0.00104119	0.00104952	0.00103948	0.00103522	0.000960034	0.00108058	0.000943979	0.00113961	0.00109811	0.000982805	0.0010583	0.00101878	0.000994216	0.00102369	0.00114441	0.00101054	0.00102765	0.000989897	0.00108131	0.00100132	0.00102182	0.000907799	0.000976064	0.000910776	0.00097343	0.00110109	0.00128046	0.00149024	0.00177141	0.0020715	0.00208745	0.00219077	0.00188295	0.00179763	0.00165107	0.00159039	0.00141557	0.00129642	0.0012489
[truncated: 312 more rows]
[truncated: 851 more columns]
